# Supplementary material for: Deep-water circulation changes lead North Atlantic climate during deglaciation
Source: Nat Commun. 2019 Mar 20;10:1272. doi: 10.1038/s41467-019-09237-3 (PMC6426850; doi:10.1038/s41467-019-09237-3)
Supplement: Supplementary file 4 — Supplementary Data 1 [file 41467_2019_9237_MOESM4_ESM.xlsx]

## Sheet: Sheet1
Major element concentrations of individual tephra shards isolated from samples 247.5 cm and 249.5 cm in core MD99-2284 and assigned to the Abernethy Tephra.
###########################################################################################################################################
No.	SiO2	TiO2	Al2O3	FeO	MnO	MgO	CaO	Na2O	K2O	P2O5	Cl	BaO	Total
1	70.4248	0.281144	13.3611	3.61169	0.129903	0.206381	1.14713	4.25602	3.64043	0.0427146	0.117097	0.021605	97.2136
2	69.4884	0.272891	13.6255	3.58663	0.101725	0.206654	1.26595	5.32723	3.46694	0.0608353	0.122177	0.052006	97.5493
3	69.6994	0.283516	13.3306	3.70979	0.126359	0.215499	1.30635	4.53061	3.47304	0.0353347	0.185044	0.105217	96.959
4	69.4179	0.278395	13.5052	3.66893	0.130081	0.226333	1.2039	5.62569	3.38214	0.0614274	0.146892	0.089166	97.7029
5	68.5581	0.261572	13.1907	3.76674	0.121477	0.196262	1.23	4.89975	3.50521	0.0474714	0.164399	0.089036	95.9937
6	68.3759	0.263638	13.1231	3.62589	0.117514	0.19629	1.16179	4.87481	3.45016	0.0466362	0.141413	0.096158	95.4414
7	69.4863	0.256892	13.1064	3.67808	0.145415	0.221837	1.14305	5.28776	3.36812	0.0411364	0.160427	0.058388	96.9175
8	68.5024	0.268156	13.0347	3.76085	0.158159	0.196061	1.21654	3.54804	3.21057	0.0473383	0.163538	0.073964	94.1434
9	68.8779	0.250571	13.0506	3.69768	0.124707	0.197249	1.19497	5.01237	3.13388	0.153727	0.184728	0.126152	95.9628
10	68.9104	0.264957	13.0479	3.66862	0.145636	0.203715	1.11312	4.69955	3.39518	0.0477313	0.15958	0.046682	95.667
11	68.416	0.26819	13.0423	3.69705	0.14321	0.219462	1.22427	5.67908	3.42331	0.049405	0.171961	0.124752	96.4202
12	69.9873	0.2817	13.1708	3.81334	0.142033	0.190137	1.28406	5.44513	3.32063	0.0555786	0.170079	0.083754	97.9062
13	68.5714	0.267688	13.173	3.56114	0.123971	0.203438	1.12184	4.5335	3.23723	0.0698888	0.163916	0.091085	95.0811
14	68.2934	0.243017	13.0988	3.7977	0.113891	0.227281	1.31582	5.50156	3.25789	0.0610805	0.185411	0.076013	96.1301
15	69.1209	0.26749	12.9529	3.81036	0.161328	0.206548	1.2529	5.02976	3.30238	0.0679228	0.175192	0.124451	96.4326
16	68.3616	0.254988	13.1261	3.7016	0.158752	0.223649	1.23636	5.14359	3.23378	0.056001	0.200874	0.07522	95.7272
17	69.9996	0.267696	13.2398	3.87281	0.125624	0.212196	1.22341	4.27319	3.35827	0.0552286	0.154764	0.074779	96.8225
18	69.0568	0.230589	13.0818	3.44035	0.130374	0.168689	0.915033	3.8653	3.03884	0.0522701	0.140383	0.075975	94.1647
19	70.137	0.22962	13.1007	3.77076	0.152124	0.157308	1.07437	4.41638	2.87869	0.0455819	0.171065	0.072669	96.1677
20	69.6405	0.209731	12.9729	3.75503	0.154673	0.147718	1.06879	3.69061	2.77771	0.0502329	0.165562	0.057191	94.6533
Average	69.1663	0.260122	13.1667	3.69975	0.135348	0.201135	1.18498	4.782	3.29272	0.0573772	0.162225	0.0807131	96.1528
Std. Dev.	0.672673	0.0192635	0.172111	0.10157	0.0167224	0.0218291	0.0955486	0.63453	0.210385	0.0243383	0.0209425	0.0269126	1.09444
