# Supplementary material for: Deep-water circulation changes lead North Atlantic climate during deglaciation
Source: Nat Commun. 2019 Mar 20;10:1272. doi: 10.1038/s41467-019-09237-3 (PMC6426850; doi:10.1038/s41467-019-09237-3)
Supplement: Supplementary file 5 — Supplementary Data 2 [file 41467_2019_9237_MOESM5_ESM.xlsx]

## Sheet: Sheet1
Tephra layers and planktic/benthic 14C dates from core MD99-2284
########################################################
Mid depth (cm)	Sample interval (cm)	ID	14C age (planktonic)	error (1 σ)	14C age (benthic)	error (1 σ)	Age (IntCal13 years BP)	error (1 σ)	Material analysed	Particle fraction (μm)	Used in this study	Leaching test	Notes
185.5	185-186	Saksunavatn Tephra					10211	35	Tephra	n.a.	Y	N
212.5	212-213	UBA-36798			10254	53	11055.5	78	mixed benthics	>150	Y	N
213.5	213-214	Tua-3302	10050	95			11084	79	N. Pachyderma (s)	>150	Y	N
216.5	214-219	ETH-75089			10192	36	11167.1	81	C. wuellerstorfi	>150	Y	N
223.5	223-224	ETH-77000	10065	89			11345.7	81	N. Pachyderma (s)	150-63	Y	Y
223.5	223-224	ETH-76999			10201	93	11345.7	81	mixed benthics	150-63	Y	Y
238.5	238-239	ETH-77002	10236	88			11631.7	64	N. Pachyderma (s)	150-63	Y	Y
238.5	238-239	ETH-77001			10279	92	11631.7	64	mixed benthics	150-63	Y	Y
247.5	247-248	Abernethy Tephra					11721	59	Tephra	n.a.	Y	N
248.5	248-249	ANU-31322			10705	73	11726.8	59	mixed benthics	>150	Y	N
249.5	249-250	Tua-3304	10700	90			11732.4	59	N. Pachyderma (s)	>150	Y	N
252	251-253	ETH-75090			10686	36	11745.7	58	C. wuellerstorfi	>150	Y	N
257.5	257-258	UBA-36800			10904	45	11771.7	57	mixed benthics	>150	Y	N
258.5	258-259	UBA-36802			11121	49	11776	56	mixed benthics	>150	Y	N
265.5	265-266	ETH-77004	10711	98			11802.2	62	N. Pachyderma (s)	150-63	Y	Y
265.5	265-266	ETH-77003			11052	110	11802.2	62	mixed benthics	150-63	Y	Y
301	300-303	ETH-75091			11375	93.0655	11872.5	81	mixed benthics	150-63	Y	Y
301	300-303	ETH-75092			11154	90.5073	11872.5	81	mixed benthics	150-63	Y	Y	replicate
302.5	299-306	Beta-436468	10450	30			11874.4	82	N. Pachyderma (s)	>150	Y	N
306.5	305-308	ETH-75093			11574	95.3191	11879.6	82	mixed benthics	150-63	Y	Y
306.5	305-308	ETH-75094			11335	114.506	11879.6	82	mixed benthics	150-63	Y	Y	replicate
307.5	305-310	Beta-443749	10510	70			11881	82	N. Pachyderma (s)	>150	Y	N
316	313-318	Beta-443740	10490	70			11893.5	80	N. Pachyderma (s)	>150	Y	N
316	313-318	Beta-443741			11310	40	11893.5	80	mixed benthics	>150	Y	N
322	319-325	Beta-443739			11250	40	11904.2	79	mixed benthics	>150	Y	N
336.5	333-340	Beta-436470	10740	40			11940.9	72	N. Pachyderma (s)	>150	Y	N
337.5	333-340	Beta-443738			11380	50	11944.2	71	mixed benthics	>150	Y	N
343	340-346	Beta-443747	10810	40			11964.3	66	N. Pachyderma (s)	>150	Y	N
343	340-346	ETH-75095			11458	38	11964.3	66	mixed benthics	>150	Y	N
348	346-350	Beta-443746	10920	40			11986	62	N. Pachyderma (s)	>150	Y	N
348	346-350	ETH-75096			11588	35	11986	62	mixed benthics	>150	Y	N
353	351-355	Beta-443745	10670	50			12011.4	55	N. Pachyderma (s)	>150	Y	N
353	352-354	ETH-75097			11618	105.967	12011.4	55	mixed benthics	150-63	Y	Y
356.5	356-357	ETH-75086			11459	94.4286	12031.5	49	mixed benthics	150-63	Y	Y
357	355-359	Beta-443744	10860	40			12034.5	48	N. Pachyderma (s)	>150	Y	N
362.5	361-364	ETH-75099			11707	39	12071	50	mixed benthics	>150	Y	N
362.5	362-363	Vedde Ash					12071	50	Tephra	n.a.	Y	N
372.5	371-374	Beta-436457	10880	40			12286	65	N. Pachyderma (s)	>150	Y	N
372.5	372-373	ETH-75100			11793	100.114	12286	65	mixed benthics	150-63	Y	Y
387.5	386-389	Beta-436458	11080	40			12610.4	71	N. Pachyderma (s)	>150	Y	N
388.5	386-391	Beta-443737			11760	40	12619.6	74	mixed benthics	>150	Y	N
400.5	398-403	KIA-10677	11150	60			12753.8	70	N. Pachyderma (s)	>150	Y	N
400.5	400-401	ETH-77005			10849	93	12753.8	70	mixed benthics	150-63	N	Y	(*)
411.5	411-412	Beta-436459	11180	40			12916.1	51	N. Pachyderma (s)	>150	Y	N
415	413-417	ETH-75101			9069	83.2275	12927	51	mixed benthics	150-63	N	Y	(*)
423.5	423-424	POZ-10153	11440	80			12993.5	48	N. Pachyderma (s)	>150	Y	N
424.5	423-426	ETH-75102			11792	101.259	12999.1	48	mixed benthics	150-63	Y	Y
430	429-431	Beta-443743	11660	40			13067.8	52	N. Pachyderma (s)	>150	Y	N
430	429-431	ETH-75104			12096	90.7034	13067.8	52	mixed benthics	150-63	Y	Y
437	436-438	Beta-443742	11650	40			13132.4	42	N. Pachyderma (s)	>150	Y	N
437	435-439	ETH-75106			12330	92.4106	13132.4	42	mixed benthics	150-63	Y	Y
444	443-445	Beta-443741	11680	40			13159.6	46	N. Pachyderma (s)	>150	Y	N
445.5	445-446	ETH-77006			10683	97	13164.5	47	mixed benthics	150-63	N	Y	(*)
450.5	450-451	Tua-3305	11955	90			13176.1	50	N. Pachyderma (s)	>150	Y	N
453.5	452-455	ETH-75108			11735	35	13187.6	54	mixed benthics	>150	Y	N
471.5	471-472	ANU-31324			12133	97	13396	47	mixed benthics	>150	Y	N
473	472-474	Tua-3987	12235	75			13399.9	46	N. Pachyderma (s)	>150	Y	N
475	474-476	ETH-75109			12485	93.5618	13407.7	49	mixed benthics	150-63	Y	Y
484.5	484-485	ETH-77007	12455	104			13526.1	75	N. Pachyderma (s)	150-63	Y	Y	(**)
501.5	501-502	ANU-31325			12870	78	13635.4	77	mixed benthics	>150	Y	N
503	502-504	Tua-3988	12595	130			13638.6	77	N. Pachyderma (s)	>150	Y	N
506.5	505-508	ETH-75111			12933	39	13648.9	77	mixed benthics	>150	Y	N
523.5	523-524	Beta - 422315	12640	50			13749	85	N. Pachyderma (s)	>150	Y	N
523.5	523-524	ETH-75087			12973	37	13749	85	mixed benthics	>150	Y	N
530.5	529-532	Beta-436460	12860	40			13769.8	88	N. Pachyderma (s)	>150	Y	N
530.5	529-532	ETH-75088			13051	40	13769.8	88	mixed benthics	>150	Y	N
534.5	532-537	Beta-436461	12910	40			13793.1	90	N. Pachyderma (s)	>150	Y	N
534.5	532-537	ETH-75112			12262	92.4331	13793.1	90	mixed benthics	150-63	N	Y	(**)
543.5	542-545	Tua-3989	12980	130			14091.2	92	N. Pachyderma (s)	>150	Y	N
546.5	546-547	UBA-36799			13066	148	14156.4	61	mixed benthics	>150	Y	N
547	546-548	POZ-10154	13080	60			14163.5	56	N. Pachyderma (s)	>150	Y	N
552	550-554	ETH-75114			13552	102.009	14215.4	54	mixed benthics	150-63	Y	Y
552.5	552-553	Beta-436462	12850	40			14220.7	56	N. Pachyderma (s)	>150	Y	N
557.5	556-559	Beta - 422316	13280	40			14304.5	85	N. Pachyderma (s)	>150	Y	N
558	556-560	ETH-75115			14072	105.834	14321.5	89	mixed benthics	150-63	Y	Y
566.5	566-567	ETH-75117			14040	104.833	14503	116	mixed benthics	150-63	Y	Y
569	568-570	Beta-422317	13280	50			14521.9	116	N. Pachyderma (s)	>150	Y	N
571.5	571-572	ETH-75118			13914	103.527	14544.4	115	mixed benthics	150-63	Y	Y
572.5	571-573	Beta-436463	13020	40			14553.9	115	N. Pachyderma (s)	>150	Y	N
574.5	574-575	Beta-436464	13390	40			14610	117	N. Pachyderma (s)	>150	Y	N
576.5	576-577	Beta-436465	13180	40			14666	119	N. Pachyderma (s)	>150	Y	N
576.5	576-577	ETH-75119			17248	137.93	14666	119	Pyrgo murrhina	150-63	N	Y	(***)
576.5	576-577	ETH-77009			13855	118	14666	119	mixed benthics	150-63	Y	N
579.5	579-580	Beta-436466	13150	50			14734.5	119	N. Pachyderma (s)	>150	Y	N
581.5	581-582	Beta - 424131	12980	50			14758.9	119	N. Pachyderma (s)	>150	Y	N
581.5	581-582	ETH-77010			11805	103	14758.9	119	mixed benthics	150-63	N	Y	(*)(**)
592	591-593	Beta - 422319	13120	40			14960.2	97	N. Pachyderma (s)	>150	Y	N
600.5	598-603	KIA-10678	13150	70			15037.5	88	N. Pachyderma (s)	>150	Y	N
601	600-602	ETH-77011			8162	79	15038.4	88	mixed benthics	150-63	N	Y	(*)
619.5	619-620	Beta-436467	13140	40			15108.5	112	N. Pachyderma (s)	>150	Y	N
619.5	619-620	ETH-77012			14607	116	15108.5	112	mixed benthics	150-63	Y	Y
(*) benthic age significantly younger than planktonic age or than contemporaneous atmosphere
(**) leach fraction significantly younger than main fraction
(***) outlier
