# Supplementary material for: Deep-water circulation changes lead North Atlantic climate during deglaciation
Source: Nat Commun. 2019 Mar 20;10:1272. doi: 10.1038/s41467-019-09237-3 (PMC6426850; doi:10.1038/s41467-019-09237-3)
Supplement: Supplementary file 6 — Supplementary Data 3 [file 41467_2019_9237_MOESM6_ESM.xlsx]

## Sheet: P-Atm age
Modelled Surface-Atmosphere 14C age offsets
#######################################
Age (IntCal13 years BP)	ΔR (years)	CI.5% (years)	CI.95% (years)	Radiocarbon age (14C years)	CI.5%	CI.95%	Δ14C (per mil)	CI.5%	CI.95%	R (years)	error (1σ)
10640	-66	-613	448	9677	9129	10194	86.8	18.2	162.6	290	322.8
10650	-66	-610	446	9687	9143	10196	86.7	19.1	162	288	320.8
10660	-66	-609	439	9697	9152	10204	86.7	19.4	162	278	319.6
10670	-66	-610	436	9708	9167	10209	86.5	20	161.2	282	317.3
10680	-66	-597	439	9718	9183	10224	86.5	19.3	160.3	287	316.2
10690	-66	-594	426	9730	9200	10225	86.2	20.4	159.3	290	312
10700	-67	-588	425	9740	9215	10238	86	20	158.6	284	310.1
10710	-67	-593	420	9749	9226	10236	86.1	21.5	158.3	279	307
10720	-68	-579	414	9758	9238	10243	86.2	21.8	158	276	304.8
10730	-68	-577	405	9768	9256	10247	86.2	22.6	156.8	277	301.5
10740	-68	-574	399	9777	9266	10249	86.2	23.6	156.7	274	297.3
10750	-68	-571	399	9787	9284	10262	86.1	23.2	155.6	271	296.2
10760	-70	-567	393	9792	9296	10252	86.9	25.7	155.3	263	292.2
10770	-71	-556	384	9799	9315	10256	87.2	26.4	154	259	288.5
10780	-70	-555	377	9805	9317	10254	87.6	27.9	155	258	285.6
10790	-69	-548	372	9816	9329	10260	87.5	28.3	154.7	254	285.3
10800	-69	-544	367	9821	9350	10260	88.1	29.6	153.1	243	281.9
10810	-70	-540	360	9826	9349	10255	88.7	31.5	154.7	244	281.6
10820	-70	-534	356	9830	9357	10263	89.5	31.7	154.8	245	277.1
10830	-70	-530	354	9834	9371	10265	90.2	32.8	154.3	247	273.6
10840	-71	-523	344	9837	9387	10251	91.1	35.8	153.4	251	271.7
10850	-71	-518	337	9841	9392	10254	91.9	36.7	154	264	269.2
10860	-71	-508	341	9848	9407	10259	92.3	37.3	153.3	278	265
10870	-71	-506	338	9853	9414	10265	92.9	37.7	153.6	260	261.6
10880	-72	-508	333	9856	9423	10265	93.8	39	153.8	246	260.4
10890	-74	-501	321	9860	9431	10264	94.5	40.3	154	241	257.5
10900	-74	-501	318	9866	9445	10266	95	41.4	153.4	243	254.4
10910	-76	-494	314	9870	9445	10259	95.8	43.5	154.8	245	251.1
10920	-76	-486	309	9874	9456	10263	96.6	44.3	154.7	253	249.5
10930	-78	-489	298	9879	9460	10257	97.3	46.3	155.5	270	246.4
10940	-80	-490	295	9879	9471	10262	98.6	47	155.2	272	244.3
10950	-82	-488	294	9883	9480	10259	99.3	48.6	155.4	294	241.8
10960	-84	-482	295	9887	9487	10264	100	49.2	155.7	315	239.8
10970	-86	-476	287	9891	9500	10261	100.8	50.8	155.2	331	235.3
10980	-87	-469	277	9895	9505	10265	101.7	51.6	156	343	234.3
10990	-89	-469	270	9900	9520	10268	102.3	52.5	155.2	346	232.5
11000	-91	-466	267	9904	9530	10258	103	55	155.2	343	229.1
11010	-92	-462	260	9908	9537	10265	103.8	55.4	155.6	331	226
11020	-94	-464	255	9914	9550	10266	104.3	56.5	155.1	342	223.3
11030	-96	-459	252	9920	9553	10271	104.9	57.2	156	361	220.3
11040	-99	-456	247	9925	9567	10268	105.4	58.9	155.4	379	217.5
11050	-102	-461	232	9932	9571	10275	105.8	59.2	156.2	385	216
11060	-105	-459	228	9937	9581	10269	106.5	61.3	156.2	384	213.2
11070	-107	-456	222	9942	9588	10279	107.1	61.3	156.6	356	210.8
11080	-109	-453	222	9950	9603	10281	107.4	62.2	155.8	342	208
11090	-113	-447	215	9956	9619	10282	107.8	63.4	154.9	332	205.3
11100	-116	-450	210	9964	9624	10285	108.1	64.3	155.6	328	203.2
11110	-118	-450	201	9974	9647	10299	108	63.7	153.6	322	200.4
11120	-121	-445	200	9983	9661	10300	108.2	64.9	153.1	334	199
11130	-124	-439	192	9992	9672	10312	108.1	64.6	152.9	334	197
11140	-127	-442	185	10000	9687	10313	108.4	65.8	152.2	333	194.9
11150	-130	-443	187	10011	9698	10327	108.2	65.2	151.9	339	193.8
11160	-132	-433	180	10022	9725	10334	108	65.6	149.5	347	191
11170	-134	-436	177	10034	9744	10342	107.7	65.8	148.2	345	188.6
11180	-137	-430	166	10047	9752	10351	107.2	65.9	148.4	333	186.6
11190	-139	-427	160	10058	9764	10360	107.1	66	148	328	183.9
11200	-142	-428	149	10071	9783	10369	106.6	66.1	146.8	317	181.7
11210	-146	-429	141	10084	9795	10375	106.2	66.5	146.4	304	180.3
11220	-147	-432	138	10096	9811	10389	105.8	66	145.5	297	178.5
11230	-152	-435	125	10107	9821	10392	105.8	66.9	145.4	289	177.9
11240	-154	-428	126	10120	9836	10406	105.3	66.3	144.7	274	175.1
11250	-158	-430	127	10127	9850	10407	105.5	67.5	144.1	248	172.5
11260	-160	-428	117	10137	9871	10419	105.6	67.1	142.6	243	171
11270	-163	-427	117	10145	9879	10432	105.7	66.7	142.8	228	169.5
11280	-164	-421	112	10152	9893	10430	106.1	68.2	142.2	225	166.6
11290	-167	-418	105	10159	9900	10428	106.5	69.9	142.5	229	165.5
11300	-168	-418	102	10166	9910	10438	106.8	69.8	142.5	236	163.6
11310	-169	-421	102	10171	9920	10442	107.5	70.6	142.4	236	161.8
11320	-172	-420	93	10177	9924	10449	108.1	70.9	143.3	231	161
11330	-172	-409	95	10183	9939	10452	108.5	71.8	142.6	224	158.8
11340	-174	-412	85	10189	9942	10451	109.1	73.3	143.5	225	157.2
11350	-176	-414	74	10195	9953	10445	109.6	75.3	143.3	227	154.7
11360	-177	-413	69	10200	9964	10452	110.2	75.7	143.2	225	153
11370	-178	-415	71	10205	9970	10456	110.9	76.5	143.7	224	151.4
11380	-179	-411	69	10210	9977	10458	111.5	77.6	144.1	243	150.8
11390	-179	-410	63	10214	9980	10461	112.3	78.5	145	240	149.9
11400	-179	-405	64	10220	9991	10466	112.8	79	144.7	217	148.6
11410	-178	-409	59	10224	9990	10466	113.6	80.3	146.3	198	148.1
11420	-177	-401	68	10229	10000	10473	114.3	80.7	146.3	195	147.5
11430	-176	-398	65	10235	10010	10472	114.7	82.2	146.3	208	145.5
11440	-174	-394	68	10241	10017	10487	115.3	81.5	146.6	219	145.9
11450	-173	-388	66	10246	10020	10486	116	83	147.6	226	144
11460	-172	-388	63	10250	10030	10493	116.8	83.3	147.5	236	143.8
11470	-170	-382	64	10254	10037	10491	117.5	84.8	148	236	142.5
11480	-167	-380	62	10258	10041	10495	118.3	85.7	148.7	231	141
11490	-165	-378	60	10262	10043	10495	119.1	87	149.9	238	139.5
11500	-162	-371	63	10265	10049	10499	120.1	87.7	150.4	231	138.8
11510	-158	-371	68	10268	10051	10501	121	88.8	151.4	218	138.2
11520	-155	-365	69	10272	10058	10508	121.8	89.1	152	226	137.5
11530	-150	-360	74	10277	10064	10509	122.4	90.4	152.5	248	136.2
11540	-145	-353	81	10284	10071	10513	122.8	91	152.8	255	135.3
11550	-139	-343	86	10292	10082	10526	123.1	90.7	152.6	265	136.1
11560	-134	-340	91	10299	10087	10530	123.4	91.4	153.3	281	136.9
11570	-126	-329	100	10309	10096	10542	123.4	91.2	153.4	296	135.9
11580	-119	-319	107	10320	10110	10553	123.3	90.9	152.8	308	135.6
11590	-111	-313	112	10330	10123	10566	123.2	90.5	152.4	317	135.3
11600	-102	-305	126	10342	10139	10574	122.9	90.7	151.4	316	135.7
11610	-93	-295	134	10354	10148	10591	122.5	89.8	151.6	307	135.4
11620	-83	-283	152	10367	10162	10608	122.1	88.7	150.9	303	135.8
11630	-74	-275	153	10381	10174	10615	121.5	89.1	150.5	304	136.2
11640	-63	-264	162	10396	10187	10627	120.8	88.8	150.1	319	134.9
11650	-53	-257	169	10410	10197	10644	120.2	87.8	150	323	136.5
11660	-43	-251	178	10424	10212	10652	119.6	88.1	149.4	335	134.8
11670	-31	-231	187	10440	10227	10663	118.7	87.8	148.6	361	133.3
11680	-20	-220	189	10455	10247	10671	118	88.1	147.1	391	132.1
11690	-9	-208	197	10472	10262	10683	116.9	87.7	146.3	406	130.4
11700	1	-193	206	10487	10285	10696	116.2	87.4	144.5	409	127.4
11710	11	-179	206	10500	10298	10702	115.8	87.9	143.9	408	124.5
11720	19	-164	211	10513	10320	10710	115.2	88.1	142.3	411	121.3
11730	27	-152	215	10525	10334	10719	115	88.2	141.6	420	118.9
11740	32	-143	216	10537	10351	10722	114.6	89.1	140.6	438	115.5
11750	37	-134	220	10547	10364	10732	114.6	89.1	140.1	442	114.8
11760	40	-124	226	10554	10379	10742	115	89	139.4	430	113.7
11770	42	-123	228	10562	10388	10752	115.1	89	139.5	420	112.5
11780	42	-119	232	10568	10403	10759	115.7	89.4	138.7	422	112.5
11790	41	-116	235	10571	10406	10771	116.7	89.1	139.7	427	112.9
11800	41	-117	240	10575	10413	10776	117.4	89.7	140	430	113.2
11810	39	-117	240	10579	10416	10783	118.2	90.1	141	427	114.3
11820	37	-120	247	10582	10418	10800	119.2	89.1	142.1	418	117.9
11830	38	-118	258	10588	10424	10815	119.7	88.4	142.7	408	119.4
11840	39	-118	258	10594	10429	10821	120.2	88.8	143.4	400	121
11850	39	-119	261	10600	10437	10830	120.7	88.9	143.6	397	122.1
11860	41	-116	257	10607	10440	10831	121.1	90.2	144.5	406	123.2
11870	44	-119	258	10614	10443	10838	121.4	90.5	145.4	421	125.6
11880	50	-114	258	10626	10451	10847	121.1	90.7	145.7	442	126.8
11890	55	-113	258	10637	10458	10853	121	91.1	146.1	460	125.1
11900	63	-105	262	10649	10466	10864	120.7	91	146.4	477	124.2
11910	70	-100	257	10662	10476	10861	120.2	92.7	146.3	492	121.4
11920	79	-95	258	10678	10488	10864	119.4	93.6	146	507	119
11930	89	-82	257	10693	10507	10874	118.5	93.5	144.7	517	116.3
11940	97	-79	260	10708	10516	10881	117.9	94	144.8	525	114.7
11950	104	-65	254	10721	10534	10879	117.4	95.4	143.6	529	110.4
11960	110	-62	249	10733	10552	10882	117	96.5	142.5	532	107.8
11970	116	-60	245	10745	10554	10886	116.7	97.2	143.5	535	108.9
11980	118	-59	245	10755	10566	10892	116.7	97.7	143.2	536	109.2
11990	118	-68	245	10762	10558	10901	117.1	97.8	145.7	534	111.5
12000	115	-85	249	10765	10557	10904	117.9	98.7	147.3	528	114.2
12010	112	-101	247	10770	10546	10913	118.7	98.9	150.1	524	117.2
12020	109	-121	247	10775	10538	10920	119.3	99.1	152.7	520	120.1
12030	105	-134	246	10778	10539	10926	120.2	99.7	154	514	123.7
12040	99	-141	244	10782	10534	10932	121.1	100.2	156.1	509	126.1
12050	94	-156	244	10784	10528	10943	122.2	100	158.3	502	129.4
12060	90	-170	250	10788	10518	10957	123	99.4	161.2	497	135.4
12070	84	-185	254	10789	10512	10971	124.2	98.9	163.5	490	140.5
12080	79	-188	257	10791	10518	10978	125.3	99.2	164	483	143.9
12090	76	-190	268	10795	10519	10994	126	98.4	165.3	479	146.3
12100	73	-192	267	10797	10524	11000	127.1	98.9	165.9	473	148.1
12110	71	-190	269	10801	10530	11004	127.9	99.6	166.5	469	148.4
12120	70	-190	271	10806	10538	11017	128.7	99.2	166.7	466	148.5
12130	71	-185	275	10811	10544	11022	129.3	99.9	167.3	462	147.9
12140	71	-178	270	10814	10556	11026	130.3	100.6	167	457	145.6
12150	71	-167	272	10818	10572	11026	131.1	101.9	166	453	142.4
12160	71	-161	271	10822	10583	11026	131.8	103.3	165.9	449	137.9
12170	72	-153	264	10826	10592	11025	132.7	104.8	166	445	134.3
12180	72	-150	265	10832	10600	11031	133.2	105.3	166.3	448	131.3
12190	73	-144	262	10836	10616	11030	133.9	106.7	165.2	449	127.8
12200	74	-137	261	10842	10624	11035	134.5	107.4	165.5	456	125.4
12210	73	-129	260	10846	10638	11037	135.3	108.4	165	472	122.6
12220	74	-122	255	10850	10645	11034	136.1	110.3	165.4	482	120
12230	74	-114	250	10855	10660	11034	136.8	111.6	164.6	480	116.4
12240	74	-109	242	10859	10663	11032	137.6	113.2	165.5	465	114
12250	74	-108	240	10863	10677	11034	138.4	114.3	164.9	448	110.6
12260	74	-103	241	10866	10681	11037	139.3	115.2	165.8	451	110
12270	74	-99	240	10869	10690	11042	140.2	115.9	165.8	471	108.7
12280	74	-99	241	10871	10693	11042	141.3	117.2	166.8	483	108.2
12290	73	-97	238	10872	10696	11043	142.5	118.4	167.8	487	106.2
12300	72	-101	233	10875	10698	11046	143.5	119.4	169	489	107.2
12310	71	-104	235	10879	10702	11052	144.4	119.9	169.8	483	108.7
12320	70	-101	237	10880	10701	11053	145.6	121.1	171.4	481	107.3
12330	68	-108	241	10883	10701	11059	146.6	121.7	172.7	492	110.1
12340	66	-116	240	10884	10698	11064	147.8	122.3	174.6	497	113
12350	65	-121	240	10887	10691	11068	148.8	123	177	505	116
12360	65	-125	241	10889	10695	11074	149.9	123.7	177.8	520	117.4
12370	62	-129	243	10891	10693	11080	151	124.1	179.6	515	120.1
12380	60	-141	245	10890	10687	11084	152.5	124.9	181.9	495	123.2
12390	58	-144	249	10892	10684	11093	153.6	125.1	183.8	471	125.1
12400	57	-144	254	10896	10688	11098	154.5	125.7	184.6	457	127
12410	55	-147	254	10899	10689	11106	155.5	125.9	185.9	442	129.2
12420	53	-156	260	10900	10686	11112	156.7	126.5	187.7	423	130.8
12430	51	-162	260	10907	10689	11121	157.1	126.5	188.7	407	133.5
12440	50	-164	262	10913	10695	11130	157.7	126.6	189.3	396	133.4
12450	48	-166	256	10921	10701	11135	157.9	127.3	189.9	399	133.8
12460	45	-165	250	10926	10708	11140	158.6	128	190.2	412	133.6
12470	44	-172	245	10934	10713	11144	158.8	128.7	191	432	134.4
12480	41	-176	244	10942	10722	11147	159.1	129.7	191	449	131.5
12490	38	-175	239	10950	10725	11153	159.4	130.2	192.1	463	131.8
12500	36	-174	240	10957	10736	11165	159.7	130	192	475	131.4
12510	33	-177	236	10965	10750	11171	160	130.4	191.2	486	129.3
12520	30	-179	234	10973	10759	11175	160.2	131.2	191.3	478	128.4
12530	27	-178	226	10982	10769	11174	160.4	132.7	191.4	461	125.8
12540	23	-177	221	10992	10784	11184	160.2	132.7	190.6	460	124.7
12550	19	-178	216	11003	10800	11192	160	132.9	189.6	451	120.7
12560	14	-184	203	11014	10813	11199	159.8	133.3	189.1	442	119.5
12570	8	-187	197	11025	10830	11211	159.6	133	188	432	118.4
12580	3	-186	188	11038	10847	11219	159.2	133.3	187	427	116.4
12590	-2	-187	180	11049	10856	11228	159	133.3	187	431	115.7
12600	-7	-193	178	11059	10871	11241	159	132.9	186.3	439	114.7
12610	-12	-199	169	11072	10886	11248	158.6	133.3	185.5	451	112.3
12620	-19	-204	162	11082	10904	11258	158.5	133.2	184.3	458	111.4
12630	-25	-207	157	11090	10913	11268	158.7	133.2	184.4	460	112.1
12640	-32	-213	147	11099	10921	11277	158.9	133.3	184.6	457	113.7
12650	-40	-219	143	11107	10929	11287	159	133.3	184.9	452	115
12660	-48	-227	137	11115	10935	11297	159.2	133.2	185.5	448	114.5
12670	-57	-240	123	11121	10939	11302	159.8	133.8	186.4	442	113.9
12680	-65	-249	117	11128	10946	11311	160.3	134	186.7	432	115.8
12690	-74	-252	109	11135	10960	11317	160.6	134.5	186.1	415	120.1
12700	-82	-263	101	11141	10961	11324	161.1	134.9	187.4	388	127.8
12710	-91	-268	89	11147	10970	11329	161.6	135.6	187.5	353	131.6
12720	-99	-278	79	11153	10976	11336	162.2	135.9	188	317	131.4
12730	-108	-284	72	11159	10984	11338	162.7	137	188.2	285	127.4
12740	-116	-293	61	11163	10988	11339	163.6	138.2	189.2	258	121
12750	-124	-298	53	11169	10995	11347	164.1	138.5	189.5	243	115.4
12760	-131	-302	44	11174	11002	11355	164.9	138.8	189.9	237	111.2
12770	-138	-309	39	11177	11008	11355	165.8	140.2	190.5	233	110.4
12780	-144	-311	30	11183	11012	11361	166.3	140.7	191.4	232	108.7
12790	-151	-316	21	11188	11018	11368	167	141.1	191.9	227	109.6
12800	-157	-320	16	11190	11026	11369	168.1	142.3	192.2	215	108.9
12810	-163	-324	7	11194	11029	11372	169	143.2	193.2	204	109.8
12820	-168	-327	-8	11196	11036	11367	170.1	145.4	193.5	194	106.6
12830	-174	-332	-15	11198	11039	11367	171.2	146.7	194.6	185	103.2
12840	-179	-333	-21	11202	11038	11367	172.1	148.2	196.1	180	103.2
12850	-183	-335	-24	11207	11053	11378	172.7	148	195.3	179	101.6
12860	-185	-335	-32	11213	11058	11381	173.3	148.9	196.1	182	99.9
12870	-186	-331	-36	11218	11070	11375	174	151.1	195.7	185	95.8
12880	-185	-328	-37	11229	11084	11387	173.8	150.8	195.1	194	94.9
12890	-184	-323	-37	11239	11094	11403	173.8	150	195	201	96.4
12900	-181	-322	-34	11250	11104	11409	173.5	150.4	195	209	96.5
12910	-176	-321	-29	11264	11122	11431	172.9	148.7	193.7	219	97.1
12920	-168	-314	-19	11282	11134	11445	171.7	148.1	193.4	233	98.4
12930	-160	-304	-7	11301	11148	11468	170.3	146.1	192.8	249	101.6
12940	-148	-296	7	11323	11163	11497	168.6	143.5	192	270	104.1
12950	-136	-287	21	11345	11186	11511	166.7	142.8	190	291	102
12960	-122	-274	33	11369	11206	11533	164.7	141	188.6	313	102.8
12970	-108	-262	48	11392	11226	11560	162.8	138.6	186.9	332	103.3
12980	-93	-248	61	11415	11249	11577	160.9	137.5	185	346	102.9
12990	-80	-237	75	11436	11271	11601	159.2	135.6	183.2	355	103.9
13000	-66	-219	87	11458	11294	11619	157.5	134.3	181.3	364	102.9
13010	-52	-203	97	11479	11316	11633	155.9	133.8	179.4	375	100.3
13020	-38	-189	109	11497	11336	11652	154.6	132.5	177.9	384	98.3
13030	-25	-173	116	11515	11359	11663	153.4	132.4	175.9	394	96.1
13040	-12	-159	126	11534	11379	11679	152.1	131.4	174.5	403	95.8
13050	1	-143	134	11553	11402	11693	150.7	130.8	172.5	409	94.9
13060	13	-129	142	11572	11422	11705	149.4	130.4	171	408	94.8
13070	22	-109	144	11591	11453	11718	148.1	130	168	402	94.1
13080	31	-92	149	11610	11477	11731	146.8	129.5	165.8	394	92.6
13090	39	-77	148	11630	11505	11747	145.3	128.7	163.2	389	87.5
13100	44	-69	155	11646	11528	11761	144.4	128.1	161.3	386	81.7
13110	48	-61	157	11662	11547	11776	143.5	127.3	160	388	76.5
13120	53	-55	163	11677	11565	11793	142.8	126.4	158.8	392	74.5
13130	59	-50	170	11691	11580	11808	142.1	125.6	158	394	74.3
13140	65	-44	178	11707	11596	11830	141.3	123.8	157.1	396	77.4
13150	72	-39	190	11723	11613	11853	140.4	122.1	156	399	79.5
13160	80	-35	201	11741	11622	11880	139.2	119.6	156.1	407	84
13170	88	-33	221	11759	11629	11911	138	116.7	156.5	420	88.5
13180	97	-33	241	11779	11640	11940	136.6	114	156.4	436	93.7
13190	108	-27	256	11801	11654	11962	134.9	112.3	155.8	452	98.6
13200	118	-26	273	11821	11659	11988	133.4	110	156.3	464	103.5
13210	128	-19	285	11845	11680	12021	131.4	106.8	154.8	479	107.6
13220	138	-22	301	11866	11689	12038	129.8	105.7	154.9	492	109.3
13230	148	-13	316	11886	11706	12069	128.4	102.9	153.9	507	111.4
13240	156	-10	325	11907	11720	12090	126.8	101.2	153.3	524	113.4
13250	165	-10	334	11927	11735	12113	125.3	99.5	152.5	539	115.9
13260	175	0	348	11949	11755	12136	123.7	97.7	151	551	119.3
13270	184	1	361	11971	11772	12166	121.9	94.9	150	557	124.5
13280	192	8	369	11995	11790	12188	120	93.2	148.8	563	126.3
13290	202	16	381	12017	11817	12209	118.2	91.7	146.3	567	125.3
13300	210	17	389	12041	11833	12236	116.3	89.4	145.5	573	126
13310	218	31	397	12063	11858	12255	114.6	88.1	143.2	580	124.8
13320	225	36	403	12083	11881	12274	113.1	86.9	141.3	587	124.2
13330	232	46	407	12104	11903	12291	111.6	85.9	139.6	599	120.4
13340	240	55	416	12126	11926	12308	109.9	84.9	137.7	615	118.6
13350	247	68	421	12146	11950	12326	108.4	83.7	135.7	631	118
13360	253	77	430	12164	11975	12345	107.3	82.5	133.5	646	116.2
13370	261	87	429	12185	11999	12362	105.8	81.5	131.6	662	113.6
13380	268	91	436	12203	12017	12381	104.5	80.3	130.4	674	113.7
13390	276	102	447	12222	12040	12392	103.4	80.1	128.4	686	110.7
13400	281	109	451	12240	12061	12416	102.2	78.2	126.9	696	109.8
13410	288	117	458	12256	12078	12430	101.4	77.6	125.9	702	111.1
13420	295	126	467	12276	12100	12456	99.9	75.5	124.1	711	111.8
13430	302	131	477	12293	12116	12475	98.9	74.2	123.3	715	113
13440	310	137	484	12314	12132	12496	97.4	72.6	122.4	720	115.7
13450	317	142	492	12334	12150	12522	96	70.5	121.3	720	119
13460	325	147	500	12353	12171	12543	94.6	69	119.7	717	121.1
13470	333	151	510	12373	12185	12561	93.4	67.8	119.1	712	124.7
13480	340	158	515	12393	12202	12580	91.9	66.7	118.1	708	123.2
13490	347	166	526	12413	12224	12598	90.6	65.6	116.3	710	120.8
13500	354	173	530	12429	12241	12614	89.7	64.8	115.4	719	120.2
13510	360	179	539	12446	12255	12638	88.6	62.8	114.7	738	120.7
13520	367	185	546	12465	12275	12651	87.3	62.4	113.3	763	119.8
13530	374	190	559	12480	12287	12675	86.6	60.5	113.1	782	120.4
13540	381	197	567	12496	12304	12691	85.9	59.8	112.1	793	121.1
13550	386	201	572	12509	12316	12702	85.4	59.5	111.7	791	124.6
13560	393	210	581	12524	12334	12721	84.6	58.3	110.5	781	128.4
13570	400	217	589	12539	12355	12734	84	57.9	108.9	768	128.8
13580	407	229	597	12554	12368	12755	83.2	56.4	108.5	759	126.2
13590	415	234	600	12567	12380	12765	82.8	56.3	108.2	755	123
13600	422	245	606	12581	12391	12781	82.2	55.6	108	759	121.2
13610	429	247	610	12593	12402	12794	81.9	55.1	107.8	766	119.9
13620	434	256	615	12608	12418	12804	81.3	55	107.1	778	118.9
13630	441	259	625	12622	12430	12818	80.7	54.5	106.7	789	120.1
13640	448	271	628	12638	12444	12835	79.8	53.5	106	802	120.3
13650	455	278	634	12652	12460	12845	79.2	53.5	105.2	815	118.5
13660	463	290	642	12668	12478	12859	78.4	52.9	104.1	831	118.2
13670	469	290	644	12682	12489	12872	77.8	52.5	103.9	849	118.3
13680	475	299	642	12697	12514	12881	77	52.7	101.9	869	115.7
13690	480	303	648	12710	12521	12894	76.6	52.2	102.2	884	115.7
13700	485	315	650	12724	12540	12897	76.1	53	100.9	896	112.8
13710	488	322	652	12734	12557	12903	76	53.5	99.9	897	112.4
13720	492	325	653	12747	12568	12910	75.6	53.9	99.7	896	111.4
13730	495	329	653	12759	12582	12924	75.3	53.4	99.1	890	111.2
13740	496	334	646	12769	12597	12928	75.2	54.1	98.4	880	110.3
13750	498	335	646	12780	12603	12938	75	54.1	98.9	866	113.4
13760	498	335	646	12788	12614	12944	75.2	54.6	98.7	846	113.7
13770	497	333	650	12797	12617	12957	75.4	54.1	99.7	829	114.5
13780	495	327	647	12802	12620	12959	76.1	55.1	100.6	813	110.5
13790	493	322	643	12809	12628	12966	76.4	55.4	100.8	805	109.8
13800	492	319	647	12816	12632	12979	76.8	55.1	101.6	803	108.9
13810	489	311	648	12823	12638	12989	77.1	55	102.1	804	110.7
13820	486	308	649	12828	12640	12996	77.7	55.3	103.2	802	111.9
13830	482	297	646	12834	12633	13005	78.3	55.5	105.4	800	115.3
13840	479	290	649	12840	12638	13018	78.8	55.1	106.2	799	118.4
13850	474	274	646	12844	12640	13024	79.6	55.5	107.2	797	121.1
13860	469	264	648	12847	12634	13039	80.4	54.9	109.3	796	125
13870	465	260	652	12852	12640	13049	81.1	54.7	109.9	800	127.4
13880	461	253	657	12858	12641	13064	81.7	54.1	111.1	806	131.1
13890	458	248	652	12865	12644	13073	82	54.2	112	814	132.5
13900	452	235	653	12869	12645	13081	82.7	54.4	113.2	820	134.6
13910	448	228	655	12873	12648	13090	83.5	54.5	114.1	825	138.8
13920	443	222	653	12878	12646	13095	84.2	55.1	115.8	830	141.5
13930	440	219	653	12884	12653	13106	84.7	54.9	116.1	832	144.9
13940	436	217	648	12891	12661	13115	85.1	55	116.3	834	145.7
13950	432	210	650	12895	12663	13121	85.8	55.5	117.5	832	146.5
13960	429	209	649	12902	12671	13133	86.1	55.2	117.7	831	147
13970	424	205	640	12907	12679	13137	86.8	56	117.9	827	146.7
13980	421	205	640	12914	12684	13145	87.2	56.2	118.5	825	147.2
13990	415	206	632	12919	12696	13145	87.8	57.4	118.3	820	144.5
14000	411	197	629	12924	12700	13154	88.4	57.6	119.1	814	144.6
14010	408	197	619	12931	12709	13155	88.9	58.7	119.2	813	141.3
14020	404	194	613	12938	12715	13158	89.2	59.6	119.7	811	141.6
14030	400	192	607	12943	12725	13162	89.8	60.4	119.6	807	139.4
14040	396	190	603	12949	12730	13167	90.4	61	120.3	804	138.9
14050	393	190	598	12955	12742	13177	90.8	61	119.9	801	137.4
14060	389	192	590	12963	12752	13176	91.1	62.4	120	799	135.1
14070	385	191	577	12970	12764	13174	91.4	64	119.6	796	133.2
14080	380	188	575	12976	12775	13176	92	64.9	119.4	791	132.2
14090	375	189	565	12982	12780	13183	92.4	65.4	120.1	786	131.3
14100	368	188	558	12986	12789	13186	93.2	66.1	120.2	779	131.3
14110	363	185	550	12992	12802	13190	93.7	66.9	119.7	773	127.3
14120	356	185	540	12996	12812	13194	94.5	67.7	119.7	765	126.3
14130	349	180	527	12999	12813	13192	95.4	69.2	120.9	756	125.7
14140	340	175	518	12999	12824	13197	96.7	69.9	120.8	744	124.9
14150	331	169	508	13000	12827	13189	97.9	72.3	121.7	734	123.5
14160	323	165	501	12999	12833	13191	99.3	73.3	122.3	723	122.6
14170	314	155	488	12999	12829	13187	100.7	75.1	124.1	713	120.7
14180	307	150	483	13001	12836	13194	101.8	75.5	124.5	706	119.8
14190	301	144	472	13001	12840	13190	103	77.4	125.3	697	117.3
14200	296	140	466	13004	12841	13192	104	78.3	126.5	692	116.6
14210	292	133	460	13005	12841	13191	105.1	79.8	127.9	686	117
14220	290	133	462	13011	12847	13207	105.7	79	128.4	685	119.2
14230	290	128	468	13018	12848	13213	106.1	79.4	129.6	685	119.9
14240	293	127	480	13027	12850	13228	106.2	78.8	130.7	687	125.2
14250	296	124	484	13038	12852	13246	106.1	77.7	131.7	692	127.7
14260	303	122	497	13051	12857	13262	105.6	76.8	132.4	698	132.9
14270	311	125	505	13066	12867	13277	104.8	76.1	132.5	706	135.4
14280	319	123	515	13081	12871	13293	104.1	75.3	133.3	715	138.7
14290	329	126	527	13099	12881	13313	103	73.9	133.2	727	143.3
14300	340	131	531	13116	12888	13323	102	73.9	133.6	739	144.6
14310	350	133	543	13132	12900	13338	101.2	73.2	133.2	751	143
14320	362	142	548	13148	12911	13344	100.3	73.6	133.1	763	142.3
14330	374	147	560	13164	12921	13359	99.4	72.9	133.1	776	140.5
14340	385	150	566	13179	12933	13371	98.7	72.6	132.7	789	139.7
14350	396	166	573	13192	12953	13374	98.3	73.5	131.2	800	136.3
14360	406	177	578	13206	12960	13388	97.7	73	131.6	812	135.3
14370	416	184	585	13217	12982	13394	97.5	73.4	129.9	822	132.6
14380	424	199	588	13227	12991	13398	97.5	74.2	130	831	129.6
14390	432	212	591	13237	13006	13403	97.4	74.8	129.3	839	127.4
14400	437	217	592	13244	13015	13408	97.7	75.4	129.4	844	124.2
14410	443	230	594	13252	13030	13414	98	76	128.6	850	120.9
14420	447	242	595	13259	13046	13412	98.4	77.6	127.7	855	118.1
14430	451	254	599	13265	13063	13419	98.9	77.9	126.7	859	117.4
14440	452	263	597	13268	13070	13422	99.7	78.8	127.2	860	114.3
14450	454	271	601	13273	13077	13424	100.4	79.8	127.5	862	113.4
14460	455	269	605	13276	13083	13432	101.3	80	128.1	863	113.8
14470	455	279	603	13279	13090	13434	102.2	81.1	128.4	863	113.2
14480	453	275	603	13279	13092	13436	103.6	82.2	129.5	861	112.9
14490	450	271	602	13278	13087	13436	105.1	83.4	131.5	858	112.4
14500	446	270	595	13276	13093	13432	106.7	85.2	132.1	854	111.4
14510	440	261	591	13272	13088	13431	108.5	86.8	134.2	847	112.1
14520	433	257	587	13267	13082	13427	110.6	88.6	136.4	840	112.2
14530	425	247	579	13260	13073	13417	112.9	91.2	139	832	113.8
14540	417	236	576	13253	13062	13417	115.2	92.6	142	823	115.3
14550	406	226	570	13244	13054	13413	117.8	94.5	144.4	813	115.4
14560	397	216	565	13236	13043	13409	120.4	96.4	147.4	803	116.6
14570	386	204	551	13226	13039	13398	123	99.2	149.5	792	115.5
14580	374	195	541	13216	13029	13391	125.8	101.4	152.3	781	116.1
14590	363	186	535	13205	13021	13382	128.7	104	154.8	769	115.5
14600	351	178	525	13195	13015	13374	131.5	106.5	157	759	115.6
14610	339	165	514	13182	13007	13363	134.6	109.3	159.6	745	115.3
14620	327	154	504	13173	12993	13358	137.4	111.4	163	735	115.2
14630	316	140	493	13163	12986	13344	140.2	114.6	165.5	723	116
14640	303	130	484	13153	12978	13341	143	116.4	168	711	115.4
14650	291	121	473	13144	12972	13332	145.6	119	170.4	698	114.9
14660	281	113	463	13138	12966	13323	147.9	121.6	172.6	688	115.6
14670	270	104	449	13131	12966	13317	150.2	123.9	174	676	113.4
14680	260	96	439	13125	12961	13310	152.5	126.2	176.2	665	112.7
14690	250	93	424	13120	12958	13296	154.6	129.4	178.1	655	111.8
14700	241	81	414	13117	12953	13301	156.5	130.1	180.2	646	113.2
14710	232	72	408	13113	12952	13290	158.5	133	181.8	637	112.3
14720	223	66	393	13107	12944	13286	160.7	135.1	184.3	625	112.7
14730	215	60	387	13104	12943	13279	162.5	137.4	186	616	110.9
14740	206	53	373	13101	12939	13274	164.4	139.4	187.9	608	112.5
14750	199	49	366	13098	12938	13275	166.2	140.7	189.6	600	112.2
14760	193	41	359	13096	12934	13272	168	142.5	191.6	593	113.4
14770	186	37	350	13093	12931	13263	169.7	145.2	193.6	585	112.4
14780	179	22	346	13090	12930	13260	171.5	147.1	195.1	577	112.5
14790	172	16	337	13089	12930	13263	173.1	147.9	196.6	572	111.6
14800	166	11	326	13087	12924	13257	175	150.3	198.9	566	111.6
14810	161	9	321	13084	12924	13250	176.7	152.6	200.3	560	111
14820	155	2	318	13082	12924	13249	178.4	154.1	201.8	555	110.5
14830	149	-6	308	13080	12922	13247	180.2	155.8	203.5	550	110.9
14840	145	-10	305	13079	12919	13241	181.7	158	205.4	547	109.6
14850	141	-11	300	13079	12923	13240	183.2	159.6	206.2	545	107.9
14860	138	-14	295	13078	12921	13243	184.8	160.7	208.1	541	109.3
14870	135	-14	287	13078	12922	13238	186.3	162.8	209.4	539	108.5
14880	132	-19	285	13078	12924	13240	187.6	163.9	210.5	536	108
14890	130	-20	284	13079	12924	13241	188.9	165.2	212	534	106.7
14900	127	-24	279	13080	12926	13238	190.2	166.9	213.2	532	107.3
14910	124	-22	275	13083	12928	13243	191.3	167.7	214.3	532	106.4
14920	122	-30	273	13083	12925	13243	192.6	169	216.2	529	107.9
14930	120	-27	271	13085	12931	13240	193.7	170.9	216.8	527	107.2
14940	120	-29	266	13089	12936	13243	194.6	172	217.5	528	105.8
14950	119	-27	262	13091	12939	13241	195.8	173.6	218.5	527	105
14960	118	-29	262	13094	12939	13244	196.8	174.6	220.1	526	105.5
14970	116	-25	258	13096	12945	13245	197.9	175.8	220.6	524	103.2
14980	114	-28	255	13100	12953	13246	198.8	177.2	220.8	524	101.6
14990	112	-32	259	13102	12949	13247	199.9	178.3	222.9	522	103.5
15000	111	-34	253	13105	12960	13253	200.9	179	222.8	520	102.5
15010	109	-35	250	13107	12958	13254	202.1	180.2	224.6	518	103.5
15020	107	-38	252	13110	12960	13259	203.1	181	225.8	516	104.7
15030	105	-42	250	13113	12957	13262	204.2	181.9	227.7	514	105.2
15040	102	-47	251	13116	12957	13273	205.2	181.7	229.1	511	106.5
15050	101	-46	251	13119	12966	13276	206.1	182.8	229.2	508	107.4
15060	99	-49	252	13124	12970	13283	206.8	183.1	230.1	506	107.3
15070	97	-55	252	13129	12970	13290	207.5	183.4	231.7	503	109.9
15080	95	-63	255	13135	12976	13300	208.1	183.4	232.3	500	111.5
15090	93	-70	257	13141	12974	13314	208.6	182.9	234	496	117.1
15100	90	-78	259	13148	12976	13323	209.1	182.9	235.1	492	119.4
15110	90	-83	265	13157	12981	13336	209.3	182.4	235.9	490	121.7
15120	88	-92	270	13163	12983	13350	209.7	181.8	237.1	484	125.2
15130	85	-102	270	13171	12981	13359	210.1	181.9	238.9	479	127.7
15140	83	-105	276	13181	12985	13386	210	179.4	239.8	478	131.1
15150	82	-118	285	13189	12990	13403	210.3	178.3	240.5	474	134.7
15160	80	-121	290	13197	12993	13413	210.6	178.3	241.5	472	137.4
15170	79	-130	297	13204	12990	13434	211	176.7	243.4	470	142.2
15180	78	-140	304	13213	12993	13447	211.2	176.1	244.5	470	147.5
15190	77	-154	309	13218	12993	13460	211.8	175.7	246.1	467	152.6
15200	76	-159	317	13226	12988	13474	212	175.1	248.4	466	157.2
15210	77	-166	326	13236	12990	13498	212	172.9	249.5	467	164.4
15220	76	-180	334	13244	12986	13510	212.4	172.6	251.7	466	168.3
15230	75	-186	343	13252	12986	13529	212.6	171.3	253.2	465	173.2
15240	75	-186	353	13263	12996	13550	212.5	169.7	253.2	466	175.3
15250	75	-192	357	13269	12996	13563	213	169.2	254.7	463	181.8
15260	74	-208	366	13278	12992	13582	213.1	167.8	256.8	463	186.2
15270	75	-216	376	13288	12995	13601	213.1	166.5	257.8	463	189.4
15280	75	-222	383	13299	12995	13617	213	165.5	259.4	463	197.3
15290	75	-233	395	13307	12995	13637	213.3	164.1	260.8	461	202.1
15300	74	-241	400	13317	12993	13651	213.1	163.5	262.7	460	204.8
15310	73	-242	405	13330	13004	13670	212.7	162.1	262.5	462	208.7
15320	73	-248	413	13340	13010	13687	212.6	161	263.1	461	212.8
15330	73	-251	425	13348	13015	13707	213	159.6	263.9	460	217.1

## Sheet: B-Atm age 
Modelled Bottom-Atmosphere 14C age offsets
######################################
Age (IntCal13 years BP)	ΔR (years)	CI.5% (years)	CI.95% (years)	Radiocarbon age (14C years)	CI.5%	CI.95%	Δ14C (per mil)	CI.5%	CI.95%	R (years)	error (1σ)
10600	215	-453	808	9931	9266	10532	48.3	-28.5	137.3	530	391.1
10610	215	-445	808	9937	9269	10531	48.8	-27.2	138.3	517	390.5
10620	215	-440	804	9940	9275	10526	49.5	-25.4	138.8	534	385.8
10630	214	-437	797	9945	9293	10530	50.1	-24.8	137.7	552	380.9
10640	213	-436	799	9955	9308	10540	50.1	-24.8	136.9	568	377.9
10650	212	-432	780	9966	9318	10531	49.9	-22.5	136.9	567	373.5
10660	212	-427	766	9976	9338	10529	49.9	-21.1	135.4	557	368.1
10670	212	-412	764	9986	9350	10530	49.8	-19.9	135.1	560	363.3
10680	211	-409	761	9995	9368	10545	49.9	-20.6	133.9	564	360.5
10690	211	-403	751	10006	9382	10553	49.7	-20.4	133.3	566	357.3
10700	209	-405	752	10015	9398	10560	49.7	-20.1	132.5	559	351.7
10710	209	-400	742	10025	9421	10561	49.7	-19	130.5	555	348.2
10720	207	-384	731	10033	9444	10551	49.8	-16.6	128.7	551	344.6
10730	208	-369	720	10044	9462	10556	49.7	-16	127.6	553	338.6
10740	207	-373	713	10052	9471	10564	49.9	-15.9	127.6	549	334.3
10750	208	-353	706	10063	9491	10563	49.7	-14.5	126.2	547	329.3
10760	205	-354	709	10067	9505	10565	50.4	-13.5	125.6	538	326.3
10770	205	-346	688	10074	9519	10552	50.7	-10.8	125	534	318
10780	204	-342	685	10079	9531	10565	51.3	-11.1	124.7	532	314.9
10790	202	-335	676	10086	9543	10561	51.6	-9.5	124.3	524	309
10800	198	-329	657	10089	9561	10554	52.5	-7.4	123.2	511	303.3
10810	195	-322	647	10091	9574	10546	53.5	-5.2	122.7	509	299.6
10820	192	-314	635	10092	9585	10531	54.6	-2.1	122.5	507	294.5
10830	190	-316	636	10094	9597	10538	55.6	-1.8	122.2	507	291.3
10840	190	-303	638	10098	9606	10543	56.3	-1.2	122.3	512	287.2
10850	187	-298	625	10098	9612	10543	57.5	-0.1	122.8	521	283.1
10860	183	-282	623	10102	9632	10536	58.3	2.1	121.5	532	278.1
10870	180	-285	624	10105	9631	10534	59.2	3.6	122.9	512	274.7
10880	177	-280	597	10107	9657	10527	60.2	5.7	120.6	497	268.9
10890	176	-271	597	10112	9659	10524	60.8	7.2	121.7	493	266.3
10900	171	-267	574	10111	9672	10520	62.1	8.9	121.3	488	262.6
10910	170	-258	577	10117	9691	10520	62.7	10.1	119.9	492	259.5
10920	166	-266	575	10117	9678	10515	63.9	12	123.1	496	256.3
10930	162	-269	565	10120	9678	10518	64.9	12.8	124.5	511	253.4
10940	159	-269	563	10120	9695	10516	66.1	14.3	123.5	513	250
10950	155	-266	552	10123	9704	10515	67	15.8	123.5	534	247.1
10960	151	-263	542	10123	9697	10506	68.3	18	125.9	551	245.4
10970	147	-264	540	10124	9715	10511	69.4	18.7	124.8	564	242.1
10980	141	-258	518	10125	9723	10498	70.6	21.6	125.1	573	239.7
10990	136	-255	508	10126	9740	10487	71.7	24.2	123.9	572	235.2
11000	132	-251	503	10128	9742	10489	72.7	25.2	125	567	231.3
11010	127	-245	493	10130	9753	10491	73.8	26.1	124.8	553	228.9
11020	121	-247	478	10129	9762	10472	75.2	29.8	125	557	225.3
11030	117	-244	464	10134	9773	10481	75.7	29.9	124.8	575	222.5
11040	112	-239	458	10137	9783	10478	76.7	31.5	124.8	591	219.2
11050	106	-241	455	10140	9793	10484	77.5	32	124.8	593	217.3
11060	100	-241	444	10141	9796	10480	78.7	33.8	125.6	588	213.7
11070	93	-254	435	10143	9801	10480	79.7	35	126.3	557	213.2
11080	87	-253	426	10146	9811	10481	80.7	36.2	126.2	538	211.6
11090	81	-261	419	10150	9807	10487	81.5	36.6	128.2	526	210.1
11100	74	-260	414	10155	9815	10487	82.1	37.9	128.4	519	208.3
11110	68	-264	401	10160	9824	10488	82.7	39	128.6	508	206.1
11120	62	-265	397	10164	9837	10497	83.4	39.1	128.1	515	205.1
11130	56	-272	388	10172	9842	10498	83.7	40.2	128.8	514	205.8
11140	51	-276	384	10179	9857	10505	84	40.6	128	512	201.8
11150	43	-275	376	10183	9863	10509	84.8	41.4	128.6	511	200.9
11160	37	-284	371	10190	9875	10520	85.1	41.2	128.2	515	198.9
11170	29	-283	362	10196	9878	10519	85.6	42.6	129.2	507	198
11180	23	-291	347	10205	9894	10523	85.8	43.3	128.3	491	195.9
11190	16	-287	340	10212	9904	10526	86.1	44.2	128.2	482	194.7
11200	11	-296	336	10222	9918	10540	86.1	43.6	127.6	468	193.9
11210	4	-298	326	10230	9927	10551	86.3	43.5	127.7	450	192.6
11220	-2	-298	318	10239	9941	10556	86.5	44	127.2	440	189.3
11230	-9	-305	307	10247	9959	10559	86.7	45	126	429	186.5
11240	-17	-308	304	10254	9963	10565	87	45.4	126.8	408	185.9
11250	-22	-310	292	10262	9973	10573	87.2	45.6	126.8	383	184.6
11260	-27	-310	277	10269	9988	10578	87.6	46.3	126.1	375	182.4
11270	-34	-315	266	10272	9992	10574	88.5	48.1	126.8	355	179.4
11280	-40	-316	264	10275	10001	10575	89.4	49.2	126.9	348	179.2
11290	-44	-318	258	10280	10006	10576	90.1	50.3	127.5	350	176.4
11300	-49	-325	257	10282	10011	10581	91.1	51	128.3	352	176
11310	-55	-321	242	10284	10018	10577	92	52.8	128.7	349	173.3
11320	-59	-329	236	10286	10010	10576	93.2	54.2	131	340	172.5
11330	-66	-332	226	10289	10020	10577	94.1	55.3	131	330	169.4
11340	-70	-339	207	10291	10020	10572	95.1	57.2	132.4	327	169.5
11350	-74	-339	207	10294	10032	10580	96	57.4	132.1	326	168.5
11360	-77	-335	199	10299	10039	10576	96.7	59.3	132.5	324	166.2
11370	-78	-331	189	10303	10048	10575	97.5	60.6	132.6	322	163.2
11380	-80	-337	190	10307	10048	10577	98.3	61.7	133.9	340	163.3
11390	-83	-336	183	10308	10055	10579	99.3	62.8	134.4	334	161
11400	-86	-337	172	10311	10057	10570	100.3	65.2	135.4	308	160.1
11410	-89	-338	177	10313	10060	10577	101.4	65.6	136.4	287	160.5
11420	-90	-338	172	10316	10062	10579	102.3	66.6	137.4	282	158.6
11430	-92	-336	167	10317	10075	10575	103.5	68.4	137	290	155.7
11440	-91	-332	159	10322	10082	10579	104.1	69.1	137.3	300	154.2
11450	-91	-334	161	10327	10085	10581	104.7	70.2	138.3	307	151.9
11460	-92	-326	146	10328	10090	10574	106	72.4	139	314	149.8
11470	-90	-322	151	10332	10096	10580	106.8	73	139.5	314	150.1
11480	-88	-321	153	10335	10098	10579	107.7	74.3	140.6	308	147.5
11490	-87	-316	152	10338	10108	10574	108.6	76.3	140.6	314	146.8
11500	-81	-311	158	10344	10108	10587	109.1	75.9	141.9	310	146.6
11510	-78	-303	162	10348	10117	10592	109.9	76.5	142	298	145.5
11520	-70	-292	164	10354	10128	10601	110.4	76.6	141.9	308	144.9
11530	-63	-282	174	10362	10141	10606	110.6	77.2	141.5	333	143.9
11540	-54	-276	183	10374	10149	10613	110.4	77.7	141.6	345	143.7
11550	-44	-268	194	10386	10157	10629	110	76.7	141.9	359	145.6
11560	-32	-256	207	10400	10175	10651	109.4	75.2	140.8	382	147.6
11570	-19	-246	220	10415	10185	10656	108.7	75.8	140.8	402	147.1
11580	-4	-232	232	10433	10200	10678	107.5	74.1	140	421	147.7
11590	12	-220	251	10452	10214	10705	106.3	71.7	139.3	439	148.8
11600	30	-200	265	10474	10239	10717	104.5	71.5	137.1	448	147.8
11610	49	-187	277	10496	10255	10734	102.9	70.6	136.3	449	148.2
11620	70	-169	291	10521	10279	10751	100.7	69.6	134.2	457	145.7
11630	90	-146	296	10545	10305	10762	98.8	69.3	132	468	142.6
11640	113	-120	311	10572	10330	10777	96.5	68.6	129.8	495	138.7
11650	135	-95	326	10597	10361	10792	94.4	68	126.9	510	133.6
11660	158	-57	338	10625	10402	10811	91.8	66.8	122.4	536	126.8
11670	180	-24	356	10651	10436	10834	89.7	65	119	572	120.6
11680	202	11	377	10676	10477	10853	87.6	63.8	114.7	612	114.6
11690	225	44	393	10700	10519	10878	85.5	61.7	110.3	634	112.2
11700	249	80	422	10729	10553	10913	83	58.3	106.9	651	113.8
11710	273	109	454	10756	10586	10949	80.6	54.9	103.8	664	115.2
11720	299	131	483	10787	10618	10983	77.9	51.8	100.7	685	115.7
11730	326	155	515	10819	10640	11017	74.8	48.6	98.9	714	117.4
11740	359	182	550	10858	10672	11060	71	44.2	95.9	759	119
11750	390	208	578	10894	10701	11089	67.5	41.8	93.2	789	119.2
11760	423	238	612	10933	10734	11132	63.6	37.4	90.1	809	121.1
11770	455	270	640	10970	10771	11167	60	34.2	86.4	828	119.7
11780	486	305	664	11008	10818	11189	56.2	32.5	81.3	862	116.5
11790	515	340	686	11043	10860	11221	52.8	29.7	77.1	899	114.4
11800	544	371	705	11079	10895	11249	49.5	27.4	73.6	934	109.4
11810	571	406	729	11111	10936	11280	46.5	24.7	69.5	959	104.7
11820	596	443	753	11142	10977	11302	43.7	23	65.3	978	101.3
11830	619	464	768	11170	11008	11328	41.4	21	62.6	990	100.7
11840	641	488	789	11198	11040	11354	39	18.9	59.6	1004	98.3
11850	660	509	812	11224	11067	11382	36.9	16.7	57.3	1021	98.8
11860	680	532	828	11249	11094	11407	35	14.8	55	1048	97.3
11870	696	557	835	11270	11122	11419	33.4	14.4	52.6	1077	95.1
11880	714	574	855	11294	11147	11441	31.7	12.8	50.6	1110	94.5
11890	729	597	870	11312	11172	11463	30.5	11.3	48.7	1135	92.9
11900	743	613	882	11332	11195	11483	29.2	10	46.9	1160	92.6
11910	755	619	895	11348	11209	11496	28.5	9.6	46.4	1178	92.3
11920	770	637	908	11368	11231	11517	27.1	8.2	44.8	1197	91.4
11930	784	649	925	11387	11242	11540	26	6.5	44.6	1211	94
11940	798	667	937	11405	11264	11555	24.9	5.8	43	1222	95.6
11950	808	672	944	11421	11273	11570	24.1	5.3	43.1	1229	96.9
11960	818	680	960	11438	11293	11590	23.2	3.9	41.7	1237	99.2
11970	827	686	968	11454	11302	11605	22.4	3.2	41.8	1244	101.3
11980	838	697	981	11471	11321	11625	21.4	2	40.6	1252	102.5
11990	849	709	992	11489	11338	11639	20.3	1.5	39.7	1261	102
12000	860	720	1002	11509	11361	11659	19.1	0.2	38	1272	101.9
12010	868	730	1008	11525	11375	11672	18.3	-0.2	37.4	1279	101.8
12020	877	737	1011	11542	11392	11684	17.4	-0.5	36.5	1287	101
12030	885	737	1023	11559	11402	11705	16.5	-1.9	36.4	1295	101.6
12040	892	746	1031	11575	11416	11719	15.7	-2.5	35.9	1302	101.9
12050	899	745	1042	11591	11431	11742	14.9	-4.2	35.2	1309	102
12060	907	749	1053	11607	11444	11759	14	-5	34.8	1316	104
12070	912	746	1065	11620	11447	11777	13.7	-6	35.7	1321	108.5
12080	917	745	1079	11634	11454	11800	13.1	-7.7	36	1326	113.8
12090	922	740	1092	11645	11457	11821	13	-9.1	36.9	1329	119.7
12100	924	735	1102	11653	11454	11836	13.2	-9.8	38.6	1329	124.4
12110	928	730	1113	11662	11459	11853	13.3	-10.7	39.2	1330	128
12120	932	729	1122	11671	11459	11866	13.4	-11.1	40.3	1331	132.8
12130	935	723	1133	11677	11461	11879	13.8	-11.4	41.4	1328	135.1
12140	937	720	1141	11683	11456	11892	14.4	-11.8	43.3	1326	138.1
12150	939	716	1146	11687	11457	11903	15.1	-12	44.4	1322	141.5
12160	941	716	1151	11692	11465	11909	15.7	-11.6	44.7	1319	141
12170	941	714	1161	11699	11467	11924	16	-12.2	45.6	1318	143.1
12180	943	713	1168	11704	11462	11933	16.7	-12.1	47.5	1320	145.3
12190	945	712	1173	11709	11471	11942	17.2	-12	47.6	1322	147.2
12200	944	712	1173	11714	11479	11951	17.8	-11.9	47.9	1328	146.5
12210	945	707	1174	11719	11479	11952	18.4	-10.8	49.2	1345	147
12220	946	710	1177	11723	11488	11957	19.2	-10.2	49.2	1355	147.5
12230	946	709	1178	11728	11487	11968	19.8	-10.4	50.6	1353	148.3
12240	945	706	1177	11731	11487	11972	20.6	-9.7	51.9	1337	150.6
12250	944	704	1178	11734	11493	11967	21.5	-7.9	52.5	1319	148
12260	944	697	1175	11738	11485	11973	22.2	-7.4	54.7	1323	149.5
12270	942	694	1175	11738	11490	11973	23.4	-6.3	55.3	1340	150.6
12280	941	691	1177	11740	11485	11984	24.4	-6.3	57.3	1352	152.3
12290	937	684	1170	11739	11479	11982	25.7	-4.9	59.3	1354	153.7
12300	934	679	1177	11740	11477	11988	26.9	-4.5	60.9	1354	156.7
12310	929	665	1166	11738	11471	11984	28.4	-2.8	62.9	1342	159
12320	923	653	1172	11735	11459	11990	30	-2.4	65.9	1336	162.5
12330	918	648	1170	11734	11459	11993	31.4	-1.5	67.1	1343	165
12340	911	630	1167	11730	11449	11996	33.2	-0.6	69.8	1343	167.5
12350	905	626	1169	11728	11441	11996	34.8	0.5	72.2	1346	170.7
12360	899	609	1167	11724	11427	11999	36.5	1.3	75.3	1355	174.3
12370	892	595	1171	11721	11424	12004	38.2	2	77	1345	178.5
12380	884	589	1166	11715	11414	12006	40.3	2.9	79.6	1320	182.7
12390	876	581	1155	11711	11414	11999	42	5	81	1290	183.7
12400	866	564	1146	11704	11400	11986	44.2	7.9	84.1	1265	185.6
12410	856	553	1151	11700	11394	11997	46	7.7	86.2	1243	186.9
12420	848	541	1147	11696	11384	11995	47.8	9.2	89	1219	188.5
12430	840	533	1135	11695	11385	11997	49.2	10.1	90.1	1195	188.8
12440	830	518	1135	11693	11377	11999	50.6	11.2	92.5	1176	192.4
12450	821	514	1130	11692	11381	12004	52.1	11.8	93.3	1170	193.2
12460	813	506	1122	11693	11383	12007	53.2	12.6	94.4	1179	192.9
12470	805	501	1113	11693	11393	12001	54.5	14.6	94.3	1191	190.8
12480	797	496	1106	11696	11395	12006	55.4	15.2	95.4	1203	189.1
12490	787	494	1093	11697	11399	12008	56.5	16.1	96.2	1210	188.8
12500	780	491	1084	11699	11407	12004	57.6	17.8	96.4	1217	184.1
12510	772	484	1077	11701	11408	12002	58.5	19.3	97.5	1222	181.6
12520	763	479	1063	11704	11417	12007	59.5	20	97.6	1209	178.6
12530	755	474	1050	11708	11423	12003	60.1	21.7	98.1	1187	177.2
12540	747	468	1038	11713	11434	12006	60.8	22.6	98.1	1181	173.8
12550	737	466	1015	11719	11448	11997	61.3	24.9	97.4	1167	168.3
12560	729	460	998	11726	11456	11999	61.6	26	97.7	1154	167.6
12570	721	456	993	11735	11468	12006	61.7	26.3	97.4	1142	165.2
12580	712	442	985	11743	11472	12018	62	26	98.1	1132	164
12590	705	448	971	11754	11498	12014	61.8	27.8	96	1136	158.2
12600	697	437	950	11762	11508	12016	62	28.7	95.8	1142	155.2
12610	690	431	945	11770	11508	12026	62.2	28.6	97.1	1149	156.6
12620	682	418	937	11777	11522	12028	62.5	29.7	96.5	1153	155.8
12630	675	415	934	11787	11529	12045	62.5	28.7	96.9	1157	156.8
12640	669	403	927	11794	11538	12049	62.9	29.5	97.1	1152	160
12650	662	390	926	11801	11531	12070	63.3	28	99.3	1146	163.2
12660	655	382	920	11809	11538	12080	63.5	28	99.8	1142	168.5
12670	648	371	915	11817	11542	12088	63.8	28.2	100.5	1138	169.1
12680	642	357	917	11824	11553	12104	64	27.4	100.4	1128	174.4
12690	635	342	914	11832	11540	12118	64.4	26.8	103.5	1112	180.5
12700	628	331	909	11839	11538	12138	64.7	25.5	105.1	1086	188.9
12710	620	313	904	11847	11546	12143	64.9	26.1	105.2	1053	196.2
12720	615	309	907	11858	11556	12164	64.8	24.7	105.3	1022	199.7
12730	608	295	906	11864	11546	12169	65.3	25.3	108	990	199.8
12740	600	287	904	11872	11565	12184	65.5	24.6	106.7	967	199.1
12750	594	277	900	11879	11563	12197	65.8	24.2	108.3	953	196.5
12760	586	267	897	11886	11561	12203	66.3	24.7	109.9	949	199.7
12770	577	256	891	11888	11555	12217	67.3	24.1	112.1	944	200.7
12780	569	243	890	11891	11555	12222	68.2	24.7	113.5	940	203.9
12790	561	236	883	11895	11563	12227	68.9	25.4	113.7	934	205.9
12800	553	221	877	11899	11553	12233	69.8	25.8	116.5	924	207.9
12810	545	217	870	11898	11563	12228	71.2	27.7	116.4	908	206.4
12820	536	206	863	11898	11560	12233	72.4	28.3	118.2	896	207.7
12830	530	202	853	11903	11568	12239	73.1	28.8	118.4	890	206.8
12840	523	201	842	11902	11574	12230	74.5	31.2	118.9	880	205.5
12850	515	196	841	11904	11578	12232	75.5	32.2	119.8	876	203.1
12860	507	196	830	11905	11582	12234	76.7	33.1	120.6	874	201.5
12870	500	190	827	11905	11587	12234	77.9	34.5	121.2	872	199
12880	493	185	811	11908	11591	12240	78.8	34.9	122	873	197.4
12890	488	185	802	11913	11606	12235	79.6	36.7	121.2	875	193.8
12900	481	185	791	11915	11607	12227	80.5	39	122.5	874	191.1
12910	476	188	783	11921	11625	12231	81.1	39.8	121.3	876	186.8
12920	471	190	769	11925	11637	12233	81.8	40.8	121	876	183.7
12930	465	191	761	11929	11650	12238	82.6	41.5	120.5	877	177.4
12940	459	195	745	11933	11666	12222	83.3	44.7	119.6	880	172.6
12950	455	200	732	11937	11681	12220	84	46.3	118.9	883	167.3
12960	451	203	723	11942	11691	12222	84.6	47.3	118.8	886	161.2
12970	449	211	716	11950	11704	12221	84.9	48.7	118.4	890	156.6
12980	449	216	699	11956	11720	12212	85.4	51.1	117.6	887	152
12990	451	221	697	11966	11736	12222	85.3	51.1	116.6	885	148.6
13000	455	232	692	11977	11752	12213	85.1	53.5	115.8	883	145.2
13010	460	241	684	11988	11762	12214	85	54.6	115.7	884	141.5
13020	468	247	684	12001	11774	12221	84.5	55	115.5	888	137.9
13030	476	263	682	12014	11797	12229	84	55.3	113.5	893	134.2
13040	484	273	686	12028	11814	12235	83.4	55.7	112.5	897	130.7
13050	492	290	684	12042	11834	12243	82.9	56	111.1	898	128.4
13060	498	304	680	12055	11852	12244	82.5	57.1	110	891	126.9
13070	500	300	683	12067	11852	12254	82.1	57.1	111.3	878	130.4
13080	499	300	685	12077	11868	12267	82.1	56.7	110.5	861	132
13090	495	282	683	12085	11867	12271	82.4	57.4	111.9	844	134.4
13100	486	255	682	12088	11851	12290	83.2	56.2	115.5	828	138.3
13110	470	225	673	12086	11830	12293	84.8	57.1	119.8	812	142.7
13120	449	188	666	12075	11809	12292	87.6	58.5	124.1	790	150
13130	422	153	650	12060	11779	12290	91.1	60.1	129.7	763	157.3
13140	392	120	633	12041	11765	12287	95	61.8	132.9	730	163.6
13150	360	88	615	12017	11740	12279	99.5	64.1	137.9	693	168.7
13160	327	60	597	11993	11724	12265	104.2	67.2	141.6	659	169.8
13170	292	35	572	11968	11713	12251	109	70.4	144.5	629	168.7
13180	259	10	540	11943	11696	12228	113.8	74.8	148.3	600	167.5
13190	229	-6	507	11922	11688	12209	118	78.6	150.8	573	163.5
13200	201	-21	470	11902	11682	12184	122.1	83.3	153.1	545	157.4
13210	176	-40	438	11886	11677	12158	125.8	88.1	155.2	520	149.9
13220	156	-42	407	11876	11676	12141	128.6	91.7	156.8	502	144.9
13230	141	-53	373	11868	11675	12113	130.9	96.8	158.3	489	137.4
13240	131	-58	355	11870	11682	12109	132.1	98.7	158.7	487	134.5
13250	125	-62	346	11873	11685	12112	133	99.6	159.6	485	134
13260	123	-68	348	11882	11693	12122	133.2	99.5	160	484	137.4
13270	129	-65	357	11900	11700	12150	131.9	97.1	160.3	486	145.2
13280	137	-65	367	11924	11713	12177	129.9	94.7	159.8	492	148.4
13290	147	-58	381	11948	11730	12204	127.9	92.4	158.7	498	152.3
13300	161	-43	397	11977	11753	12232	125.2	89.8	156.9	509	153.6
13310	176	-35	414	12009	11774	12267	122.1	86.5	155.3	526	154
13320	193	-22	427	12040	11797	12292	119.2	84.4	153.3	544	154.2
13330	211	-8	446	12072	11830	12325	116	81.3	150	567	150.4
13340	227	5	455	12105	11861	12349	112.9	79.3	147	594	149.1
13350	245	21	467	12137	11895	12370	109.8	77.9	143.5	622	146.3
13360	264	43	484	12168	11935	12398	106.7	75.4	139.1	650	142.9
13370	284	66	503	12203	11971	12433	103.3	72	135.4	680	140.8
13380	303	88	519	12234	12006	12466	100.4	68.9	131.8	705	141.6
13390	321	111	541	12264	12037	12490	97.6	67	128.9	728	140.9
13400	340	125	554	12296	12070	12519	94.6	64.4	125.7	752	140
13410	359	141	577	12327	12107	12550	91.7	61.6	121.8	773	138.8
13420	376	160	593	12358	12132	12585	88.8	58.3	119.7	793	141.1
13430	395	179	615	12388	12164	12620	86	55	116.6	810	142.5
13440	412	196	637	12416	12189	12650	83.5	52.2	114.4	822	143.8
13450	430	214	655	12446	12218	12679	80.8	49.7	111.7	832	146.4
13460	448	231	676	12477	12249	12724	78	45.2	108.9	841	151.4
13470	465	240	701	12506	12269	12749	75.4	43.1	107.4	845	156
13480	482	251	719	12535	12295	12785	72.8	39.8	105.2	850	157
13490	498	257	734	12564	12309	12817	70.3	36.9	104.6	861	158.1
13500	515	270	751	12593	12341	12842	67.8	35	101.5	883	157.3
13510	531	281	769	12621	12362	12875	65.3	31.9	100	913	160.1
13520	547	290	781	12647	12382	12894	63.1	30.8	98.6	945	159.5
13530	563	315	798	12673	12409	12919	61	28.9	96.2	975	157.5
13540	580	329	807	12699	12438	12937	58.8	27.8	93.7	996	156.3
13550	594	347	812	12722	12464	12954	57	26.8	91.4	1004	155.9
13560	609	366	826	12746	12492	12971	55.2	25.9	88.9	1003	154.8
13570	623	389	827	12766	12518	12975	53.9	26.6	86.7	995	150.7
13580	635	409	837	12786	12545	12992	52.4	25.7	84.4	991	145.4
13590	647	428	840	12806	12572	13008	51.1	24.9	82	994	139.5
13600	657	441	844	12820	12594	13014	50.5	25.3	80.4	998	133.2
13610	667	459	847	12838	12616	13027	49.4	25	78.7	1011	127.7
13620	676	476	848	12854	12647	13038	48.6	24.8	75.9	1024	123.5
13630	683	496	848	12867	12664	13042	48.2	25.5	74.9	1034	118
13640	690	510	855	12880	12687	13052	47.7	25.5	73.1	1044	114
13650	698	525	864	12896	12715	13069	46.9	24.5	70.7	1059	110.7
13660	702	535	859	12907	12728	13073	46.7	25.2	70.2	1070	108.7
13670	706	546	863	12918	12747	13079	46.6	25.7	69	1085	104.1
13680	709	550	866	12928	12760	13088	46.6	25.9	68.6	1100	102.7
13690	712	553	867	12939	12773	13098	46.4	25.8	68.1	1113	101.2
13700	715	560	870	12947	12790	13104	46.5	26.3	67.2	1119	100.5
13710	716	564	871	12956	12792	13116	46.7	26	68.2	1119	101.7
13720	717	560	876	12965	12802	13129	46.7	25.6	68.1	1114	105.6
13730	719	560	880	12974	12813	13139	46.8	25.5	68.1	1105	106.3
13740	717	548	883	12983	12810	13153	47	25	69.6	1094	111.3
13750	718	549	885	12992	12818	13162	47.1	25	69.9	1078	114.8
13760	717	540	888	12999	12825	13181	47.5	23.9	70.3	1057	120.6
13770	717	537	894	13008	12825	13191	47.6	23.8	71.6	1040	121.9
13780	715	532	899	13015	12826	13200	48	23.9	72.7	1026	122
13790	714	524	895	13021	12832	13216	48.3	23.1	73.2	1017	122.5
13800	710	508	902	13028	12829	13230	48.8	22.6	74.9	1015	126.4
13810	709	495	912	13036	12825	13246	49	21.7	76.7	1017	130.8
13820	708	496	920	13044	12821	13264	49.2	20.7	78.6	1018	135.6
13830	707	483	921	13054	12828	13285	49.2	19.3	78.9	1020	140.3
13840	706	477	931	13063	12832	13301	49.3	18.5	79.8	1022	145.4
13850	703	467	938	13070	12831	13316	49.7	17.9	81.1	1023	149
13860	703	458	943	13081	12837	13329	49.5	17.4	81.7	1030	153.5
13870	701	445	950	13089	12832	13351	49.8	15.9	83.7	1037	159.6
13880	699	439	959	13097	12830	13371	50	14.6	85.2	1045	163.1
13890	697	432	965	13105	12839	13386	50.2	13.8	85.4	1054	167.6
13900	696	421	964	13113	12839	13394	50.5	14.1	86.7	1064	171.6
13910	694	410	968	13120	12831	13407	50.8	13.7	89	1072	176.5
13920	691	401	976	13127	12831	13418	51.2	13.6	90.3	1079	181.7
13930	689	397	974	13135	12830	13426	51.4	13.7	91.8	1083	184.5
13940	686	391	979	13141	12839	13445	51.9	12.6	91.9	1084	187.1
13950	682	382	975	13145	12835	13452	52.6	13	93.8	1082	191.3
13960	682	372	979	13154	12842	13466	52.8	12.4	94.2	1083	194.1
13970	679	372	981	13161	12853	13468	53.1	13.4	94	1081	194.1
13980	676	373	979	13167	12857	13488	53.6	12	94.7	1078	195.7
13990	674	365	980	13174	12864	13490	53.9	13	95.1	1075	197.2
14000	671	361	979	13181	12861	13494	54.3	13.8	96.9	1071	195.2
14010	669	367	967	13188	12880	13498	54.7	14.4	95.6	1070	193.9
14020	668	364	973	13195	12883	13503	55	15.1	96.5	1068	193.3
14030	666	368	968	13203	12899	13516	55.2	14.6	95.7	1067	193.2
14040	665	370	966	13212	12909	13525	55.4	14.8	95.6	1067	191.8
14050	666	374	962	13221	12929	13528	55.5	15.6	94.2	1067	189.6
14060	665	383	955	13231	12944	13531	55.4	16.5	93.4	1067	187.5
14070	666	381	953	13241	12949	13535	55.3	17.2	94.1	1067	184.6
14080	667	385	941	13252	12969	13537	55.2	18.1	92.7	1067	182
14090	669	391	939	13265	12985	13551	54.7	17.6	91.9	1069	179.6
14100	672	404	941	13279	13004	13557	54.1	18.1	90.6	1072	176.3
14110	677	404	937	13293	13016	13566	53.5	18.1	90.4	1074	173.7
14120	684	417	942	13313	13038	13582	52.2	17.4	88.6	1082	172.4
14130	692	432	943	13333	13066	13590	50.9	17.6	86.1	1090	169.6
14140	703	444	949	13353	13090	13611	49.5	16.2	84.2	1098	168.7
14150	714	455	961	13378	13112	13637	47.6	14.1	82.6	1112	168
14160	728	474	967	13401	13143	13649	45.8	13.9	79.7	1125	164.2
14170	743	487	984	13427	13169	13672	43.7	12.1	77.5	1141	165.6
14180	759	510	996	13452	13195	13695	41.7	10.5	75.4	1157	163
14190	777	528	1017	13480	13223	13732	39.4	7.1	72.9	1176	163.3
14200	795	549	1039	13507	13256	13753	37.1	5.6	69.8	1195	161.6
14210	814	567	1062	13534	13282	13788	34.9	2.4	67.6	1215	159.9
14220	832	582	1085	13559	13305	13813	32.8	0.5	65.9	1233	161
14230	853	606	1111	13587	13336	13855	30.6	-3.4	63.1	1254	163.6
14240	874	622	1137	13616	13358	13892	28.1	-6.9	61.4	1276	166.3
14250	897	638	1162	13644	13380	13919	25.7	-8.9	59.8	1298	169.1
14260	918	660	1183	13672	13405	13942	23.4	-10.6	57.8	1319	169.9
14270	938	677	1208	13702	13429	13982	20.9	-14.3	55.9	1342	172
14280	958	691	1223	13727	13449	14007	19	-16.2	54.6	1361	174.1
14290	979	710	1244	13753	13471	14027	16.8	-17.5	52.9	1381	175
14300	998	728	1256	13779	13501	14046	14.8	-18.6	50.3	1402	173.2
14310	1017	739	1272	13802	13517	14063	13.2	-19.5	49.5	1421	172.8
14320	1035	752	1286	13824	13538	14084	11.6	-20.9	48	1439	171.2
14330	1052	777	1292	13845	13561	14092	10.2	-20.7	46.3	1457	167.9
14340	1067	795	1306	13863	13585	14105	9.1	-21.1	44.4	1473	164.4
14350	1080	807	1316	13878	13598	14124	8.4	-22.2	43.9	1486	162
14360	1093	831	1326	13893	13623	14127	7.7	-21.4	42	1499	156.9
14370	1104	848	1333	13906	13639	14138	7.4	-21.5	41.2	1511	155.9
14380	1112	871	1335	13914	13666	14141	7.5	-20.8	38.9	1518	150.7
14390	1119	889	1341	13924	13682	14149	7.5	-20.5	38.1	1526	147.8
14400	1127	897	1347	13934	13703	14158	7.5	-20.4	36.7	1534	144.4
14410	1131	911	1347	13940	13713	14160	8	-19.5	36.6	1538	142.3
14420	1136	918	1346	13947	13723	14162	8.3	-18.5	36.6	1543	140.9
14430	1139	925	1344	13953	13727	14164	8.8	-17.6	37.3	1547	140.1
14440	1140	930	1344	13955	13736	14166	9.7	-16.6	37.4	1547	138.8
14450	1142	930	1347	13960	13737	14172	10.3	-16.2	38.5	1549	138.5
14460	1142	927	1347	13961	13742	14172	11.4	-15	39.1	1548	138.7
14470	1141	928	1349	13963	13748	14175	12.4	-14.2	39.7	1547	138.7
14480	1140	922	1350	13963	13741	14176	13.5	-13.2	41.8	1545	138.1
14490	1138	929	1349	13963	13750	14182	14.8	-12.7	41.9	1543	138.7
14500	1137	921	1347	13963	13744	14181	16	-11.3	44	1541	138.3
14510	1133	921	1344	13963	13743	14181	17.3	-10.1	45.3	1538	139.1
14520	1132	921	1344	13964	13749	14185	18.4	-9.5	45.8	1537	139.1
14530	1130	918	1344	13963	13743	14186	19.7	-8.3	47.9	1535	138.7
14540	1128	917	1345	13962	13746	14188	21.1	-7.4	48.7	1532	139.6
14550	1125	906	1339	13961	13739	14181	22.5	-5.3	51	1530	140.8
14560	1124	906	1345	13962	13736	14188	23.6	-5	52.5	1529	143.2
14570	1122	902	1346	13960	13734	14184	25	-3.3	54.2	1526	143
14580	1121	895	1352	13962	13738	14196	26.1	-3.5	54.9	1527	146.4
14590	1120	893	1355	13961	13729	14205	27.4	-3.4	57.3	1525	148.4
14600	1120	891	1359	13961	13727	14206	28.7	-2.5	58.9	1525	150.7
14610	1120	895	1364	13962	13727	14211	29.8	-1.8	60.1	1525	152.5
14620	1121	892	1367	13964	13730	14215	30.7	-1.1	61.1	1526	154
14630	1122	887	1371	13966	13728	14218	31.7	-0.3	62.6	1526	156.4
14640	1122	882	1389	13969	13720	14242	32.7	-2	64.9	1527	161.9
14650	1124	883	1389	13976	13729	14242	33	-0.9	65.1	1530	164.1
14660	1127	878	1401	13983	13734	14261	33.4	-2	65.7	1533	169.7
14670	1130	875	1415	13991	13730	14278	33.7	-2.9	67.6	1536	174.5
14680	1133	869	1429	13997	13731	14296	34.1	-3.9	68.6	1537	177.8
14690	1136	866	1437	14005	13728	14310	34.3	-4.4	70.4	1540	182.4
14700	1139	860	1449	14014	13735	14335	34.4	-6.3	70.8	1543	188.2
14710	1144	855	1457	14025	13739	14342	34.3	-6	71.5	1549	192.3
14720	1150	858	1468	14036	13744	14360	34.1	-7	72.1	1554	195.7
14730	1156	866	1481	14048	13751	14390	33.8	-9.5	72.5	1560	200.7
14740	1161	858	1497	14058	13748	14407	33.9	-10.4	74.2	1565	203.1
14750	1167	864	1509	14069	13751	14414	33.7	-10	75	1571	207.9
14760	1173	860	1523	14080	13762	14437	33.6	-11.7	74.9	1577	211.2
14770	1179	852	1533	14091	13759	14457	33.4	-13	76.6	1583	215.5
14780	1187	862	1546	14104	13770	14470	32.9	-13.4	76.4	1591	218.9
14790	1194	867	1551	14114	13775	14474	33	-12.8	77.1	1597	221.1
14800	1204	870	1563	14128	13787	14503	32.4	-15	76.7	1607	225
14810	1212	866	1581	14140	13790	14516	32.1	-15.4	77.7	1616	228.1
14820	1219	862	1591	14150	13790	14530	32	-16	78.9	1623	230.3
14830	1228	866	1601	14163	13794	14551	31.6	-17.3	79.7	1633	233
14840	1237	870	1614	14174	13807	14559	31.5	-17.2	79.2	1642	234
14850	1246	884	1628	14186	13824	14572	31.2	-17.5	78.3	1652	236.1
14860	1254	893	1635	14197	13828	14584	31.1	-17.8	79.1	1660	236.9
14870	1264	893	1641	14210	13832	14593	30.6	-17.7	79.9	1671	237.5
14880	1272	899	1643	14221	13837	14604	30.5	-17.9	80.4	1679	240.3
14890	1281	905	1652	14234	13850	14618	30.1	-18.4	80	1689	240
14900	1289	912	1664	14243	13858	14626	30.2	-18.2	80.3	1695	240.4
14910	1297	918	1675	14256	13868	14636	29.7	-18.3	80.3	1705	239.4
14920	1307	925	1685	14269	13882	14648	29.3	-18.5	79.6	1715	240.1
14930	1317	936	1688	14283	13898	14662	28.8	-19.1	78.9	1725	239.3
14940	1326	935	1693	14295	13904	14666	28.5	-18.4	79.3	1734	238.9
14950	1335	954	1702	14308	13919	14680	28	-18.9	78.6	1744	237
14960	1345	963	1704	14322	13938	14688	27.5	-18.7	77.3	1754	236.8
14970	1355	978	1715	14336	13947	14703	27	-19.3	77.5	1764	235.8
14980	1363	992	1720	14349	13966	14713	26.5	-19.4	76.2	1773	233.2
14990	1370	999	1722	14361	13980	14720	26.2	-19	75.7	1781	232.3
15000	1378	1012	1731	14374	14002	14731	25.7	-19.2	74	1789	230.5
15010	1385	1027	1735	14384	14021	14736	25.7	-18.6	72.7	1795	229.7
15020	1394	1028	1738	14397	14029	14746	25.4	-18.6	72.9	1803	229.4
15030	1400	1039	1747	14409	14048	14762	25	-19.4	71.8	1810	229.2
15040	1407	1045	1752	14422	14048	14769	24.6	-19.1	73	1817	228.7
15050	1415	1051	1754	14435	14066	14775	24.2	-18.7	71.9	1824	225
15060	1422	1059	1757	14450	14076	14790	23.6	-19.3	71.9	1832	224.2
15070	1426	1062	1764	14462	14093	14807	23.3	-20.1	70.9	1836	224.5
15080	1432	1067	1773	14475	14107	14823	22.8	-20.9	70.3	1840	224.6
15090	1436	1080	1773	14488	14128	14822	22.4	-19.6	68.8	1843	223.6
15100	1439	1086	1781	14501	14138	14849	22	-21.8	68.8	1845	224.7
15110	1443	1086	1791	14515	14149	14869	21.4	-23	68.7	1848	225.7
15120	1448	1088	1803	14531	14169	14887	20.6	-24	67.3	1852	227.8
15130	1452	1085	1810	14547	14179	14908	19.8	-25.4	67.2	1855	229.4
15140	1454	1079	1823	14559	14183	14922	19.6	-25.9	68	1856	231.9
15150	1455	1086	1820	14570	14199	14938	19.4	-26.6	67.2	1855	232.6
15160	1457	1077	1825	14582	14208	14951	19.1	-27.1	67.3	1857	234.2
15170	1459	1073	1834	14593	14208	14979	18.9	-29.2	68.6	1859	239.3
15180	1460	1078	1852	14602	14211	14990	19.1	-29.4	69.5	1859	242.3
15190	1461	1070	1860	14610	14212	15010	19.3	-30.6	70.7	1859	248.6
15200	1462	1055	1875	14620	14202	15040	19.3	-33.1	73.3	1860	254.3
15210	1464	1059	1873	14630	14223	15044	19.3	-32.4	71.8	1861	255.9
15220	1466	1054	1898	14642	14228	15067	19	-34	72.4	1864	261.5
15230	1467	1041	1910	14652	14222	15086	19.1	-35.1	74.4	1865	266.3
15240	1468	1034	1913	14663	14220	15097	18.8	-35.2	76	1866	270.7
15250	1469	1027	1918	14672	14226	15130	19	-38	76.5	1866	276.5
15260	1470	1019	1930	14681	14229	15146	19.1	-38.8	77.4	1866	282.2
15270	1469	1024	1936	14690	14236	15162	19.2	-39.5	77.8	1865	287.1
15280	1469	1010	1944	14699	14240	15177	19.3	-40.1	78.6	1863	293.2
15290	1470	1000	1953	14709	14235	15203	19.2	-42.1	80.6	1863	298
15300	1473	992	1964	14723	14237	15223	18.8	-43.4	81.6	1866	304.2
15310	1473	976	1977	14735	14234	15248	18.6	-45.2	83.2	1867	311.6
15320	1473	976	1986	14745	14245	15264	18.5	-46	83.2	1866	315.3
15330	1473	971	2000	14755	14232	15286	18.6	-47.4	86.2	1867	321.5

## Sheet: B-P age
Bottom-Surface (benthic-planktic) 14C age offsets
##########################################
Age (IntCal13 years BP)	Median B-P age (years)	CI.32%	CI.68%	CI.5%	CI.95%
10640	277.6	46.5	507.4	-559.1	1094.3
10650	272.2	34.7	508.8	-526.6	1078.2
10660	273.6	48.2	505.5	-518	1083.4
10670	281.1	58.8	510.2	-528.4	1077.9
10680	276.4	47.1	497.1	-509.6	1063.3
10690	282.8	66	509.7	-507.4	1063.2
10700	274.7	50.9	500.4	-508.8	1040.7
10710	274.2	58	478.4	-476.1	1042.9
10720	280.2	69.9	496.7	-495.3	1028.8
10730	281.5	59.2	498.2	-467.3	1032.6
10740	277.5	63.6	491.3	-476	1010.1
10750	278.7	64.8	489.3	-435	1018.6
10760	278.3	77.1	486	-458	994.8
10770	274.8	78.4	474.6	-420.5	967.8
10780	275.5	70.6	471.2	-415.2	989
10790	281.3	88.1	474.6	-417.3	962.3
10800	270.4	80.6	464.7	-408.1	937.8
10810	268.3	77	462	-415.7	943.2
10820	265.7	69.2	453.6	-406.1	950.7
10830	256.4	62.8	442.2	-374.6	905.6
10840	266.7	69.6	454.7	-371.4	925.7
10850	248	66	427.9	-391.9	876.6
10860	257.8	86.6	429.9	-385	890.4
10870	250.7	69.8	429	-369.5	876.8
10880	254	81.5	425.4	-375.5	879.7
10890	255.2	85.2	430.2	-353.8	859.8
10900	250	76.3	421.5	-353.4	871.8
10910	250.2	81	412.7	-326.1	850.1
10920	250.6	92.2	416.3	-352	850
10930	243.8	80.9	409	-333.3	831.6
10940	233.7	76.8	390.2	-321.1	793.3
10950	240.6	78.8	405.1	-328.6	797.3
10960	236.2	79.2	393	-327.2	794.3
10970	227.9	63.9	385.1	-322	804.6
10980	220.1	62.2	374.3	-314.7	776.1
10990	230.4	81.6	387.7	-325.2	771.1
11000	232.9	73	385	-295.4	776.7
11010	213.4	65.3	362.7	-307.7	729.7
11020	211.8	66	357.8	-307.3	727.5
11030	214.3	68.5	363.7	-309.9	729.7
11040	218.4	69.6	365.1	-291.1	721.7
11050	201.4	58.6	344.4	-303.9	700.2
11060	199.1	57.7	339.9	-289	695.1
11070	197.6	56.2	335.3	-299.1	700
11080	190.5	48.9	330	-303.9	684.2
11090	189.4	59.1	323.6	-313	661.6
11100	188.2	46.7	328.8	-299.9	666.2
11110	182.1	49.1	321.4	-292.3	653.7
11120	176.6	38.5	315.1	-300.6	654.3
11130	175	39	308.1	-291.1	645.7
11140	174.5	44.3	306	-286	628.6
11150	171.2	41.5	298.3	-287.6	622
11160	166.3	38.7	298.3	-292.2	626.7
11170	167.7	39.4	294.9	-293.5	630
11180	158.7	38.8	287.2	-295.9	598.7
11190	155.6	30.8	279.2	-282.5	593.8
11200	155.5	29.7	275	-266.1	589.3
11210	149.6	27.4	277.9	-295.5	587.9
11220	141.8	19	267.1	-292.1	566.7
11230	137.1	12.7	258.8	-293.5	564.6
11240	133.5	14.1	253.1	-288.7	551.6
11250	132.3	12.7	247.8	-295.4	560.5
11260	128.3	11.3	243.1	-282	552.9
11270	126.5	13.1	242.9	-289.3	516.7
11280	117.2	4.2	234.6	-295.2	524.7
11290	125.5	16	236.1	-273.6	521.9
11300	113.1	0.3	231.4	-277.5	504.4
11310	115	5.2	224.8	-272.6	503.1
11320	110.8	-3.4	221.8	-275.3	498.5
11330	107.8	-0.9	216	-266.9	487.1
11340	103.9	-4.3	211.2	-270.7	492.1
11350	96.2	-7.5	202.8	-285	468.4
11360	97.7	-9.5	204.8	-286.5	474.8
11370	98.1	-7.1	199.1	-267.1	460.1
11380	93.4	-9	200.3	-275	452.7
11390	93.3	-12.3	201.7	-266.2	448.1
11400	95	-7.7	197.3	-264.5	459.4
11410	84.1	-20.6	191.8	-279.5	446.9
11420	89.9	-16.3	193	-266.6	449.8
11430	79.4	-20.8	181.3	-267.4	421.6
11440	83.9	-10.7	184.1	-263.2	418.9
11450	78.4	-19.2	177.6	-262.5	423.4
11460	79	-21.2	179.7	-264.8	427.1
11470	81	-12.7	177.3	-248.7	413.7
11480	81.3	-13.4	177.2	-251.3	410.9
11490	76.1	-24.8	175	-262.7	414.6
11500	81	-17.8	174.9	-246.8	422.2
11510	76.7	-15.1	165.4	-248.8	417.5
11520	81.1	-11.9	177	-249.9	412.3
11530	86.8	-3.6	177.5	-227.3	409.7
11540	90.9	-1.2	179.3	-223.6	420
11550	97.3	2.5	191	-230.4	432.6
11560	100.1	5	195.6	-224.5	429.1
11570	102.8	6.5	201.1	-219.2	434.4
11580	114.5	18.5	213.7	-216.2	441
11590	122.1	25.9	216.1	-205.3	461.9
11600	136.5	42.7	229.8	-185.8	455.3
11610	139.4	47.9	235.7	-193	461.9
11620	153.8	63	246.8	-177.1	478.9
11630	161.6	69.8	252.7	-167.1	492.8
11640	174	86.1	263.2	-140	486.2
11650	182.1	97.5	271	-132.9	496.3
11660	208.2	121.4	293.6	-95.2	514.6
11670	213.1	130.7	294.9	-79	503.7
11680	221.1	142	303.3	-71.3	506.5
11690	230.6	148.5	307.4	-53.8	518.7
11700	240.4	161.6	318.3	-38.6	522
11710	255.8	176.5	335.1	-20.9	533.2
11720	270.7	191	353.8	-8.9	543.8
11730	294.5	218.2	374	15.5	561.1
11740	322.5	243.9	397.3	54.7	592.5
11750	348.7	271.6	430.2	71.1	622.1
11760	379	301.9	455.4	104.7	649.1
11770	407.6	329.2	487.4	136.2	684.1
11780	437.5	359.4	516.2	168.2	707.1
11790	473	399.8	548.6	212.5	731.7
11800	505.1	433.6	578.9	241.2	766.4
11810	529.8	456.8	602.8	274.1	787.5
11820	555.8	485.6	630.2	292.5	809
11830	580.7	504.3	655.1	324	839
11840	603.8	529.6	677.2	349.9	864.2
11850	620.2	548.4	695.3	369.1	865.9
11860	643.3	572.8	714.6	385.3	895.3
11870	656.9	581.4	732.5	392.5	927.1
11880	667.9	593.3	744.7	407.7	931.8
11890	673.9	600.9	748.4	416.9	930.8
11900	683.4	609.6	756	428.4	941.8
11910	682.9	611.3	751.4	434.4	938.6
11920	686.9	618.5	758.6	440.3	934.4
11930	691.3	624.3	761.6	444.4	927
11940	695.9	627.8	764.8	450.6	941
11950	699.5	632.1	766.5	454.7	947.6
11960	706.7	636.9	778	459.5	947.8
11970	707.8	634.6	778.9	464.5	960.5
11980	715.9	647.1	784.5	475.5	956.8
11990	729.8	660.8	801.4	473.4	985.8
12000	744.1	670.8	817.3	496.7	998.7
12010	753	678.1	827.3	499.5	1011.5
12020	770.4	696.1	844.8	513.6	1026.4
12030	782.6	706.7	858.2	528.3	1046.4
12040	795.4	718.8	872.4	528.7	1067.5
12050	807.9	731.8	884.8	539.8	1080.5
12060	822.2	746	902.6	536.5	1105.9
12070	836.6	754.5	917.2	539.1	1129.5
12080	847.8	759.8	936.1	542.4	1148.7
12090	847.8	758.3	939.3	532.6	1165.6
12100	851.5	763.8	940.7	538.8	1170.1
12110	857.1	764	953.7	529.6	1176.9
12120	862.8	769	952.2	545.2	1193
12130	864.3	769.8	959.3	535.6	1199.1
12140	869.4	776.6	959.4	543.5	1201.9
12150	862.7	769.2	954.1	542.1	1184.2
12160	870	779.5	959.2	547.2	1193.6
12170	875.4	784.2	968.6	552.4	1203.2
12180	868.3	776.8	959.8	546	1188.7
12190	873.7	779.1	963.3	557.3	1195.1
12200	875	783.7	964.3	566.7	1195.2
12210	873.8	783.5	963.9	551.2	1197.3
12220	871	781.3	957.7	553.2	1194.2
12230	871.7	782.7	958.8	569.7	1190
12240	869.7	776.7	961.8	559.2	1186.8
12250	867.4	785.8	953.6	562.5	1161.1
12260	871.7	788.3	955.8	569.4	1173.5
12270	872.1	784.1	957.5	567.6	1182.6
12280	870.5	786.9	959.7	560.1	1172.9
12290	867.5	782	953.1	565.6	1173.6
12300	864.8	772.5	952.1	551.7	1179.4
12310	861.8	769.3	950.1	548	1179.9
12320	854.8	764.9	949.9	535.3	1174.8
12330	849.5	756.3	945	522.6	1171.2
12340	845.2	753.7	937.4	509.2	1181.3
12350	838.8	739.4	938.8	501.7	1176.1
12360	834.9	739.6	935.4	483.3	1170.8
12370	831.2	728.6	930.5	482.2	1184
12380	828.6	723.5	932.9	471.8	1183.6
12390	817.1	716.8	918.3	455.4	1184.8
12400	807	699.8	913.7	447.2	1179.6
12410	804.6	699.9	913	417.5	1177.3
12420	793.9	685.6	898.3	413.8	1170.4
12430	784.1	674.6	889.7	409.7	1171.6
12440	781.2	671	889.9	395.4	1159.5
12450	771.9	661.7	881.4	386.8	1163.7
12460	768.8	657.5	885.5	370	1145.1
12470	763.5	656.9	870.3	381.5	1140.6
12480	750.5	643.4	858.7	357.3	1136.6
12490	740.2	633.8	846.7	367.4	1123.6
12500	736.6	628.6	848.5	358.5	1114.6
12510	737	633.1	842	373	1101.2
12520	733.1	628.7	839	367.2	1093
12530	727.7	622.5	829.4	370.4	1091.7
12540	723.1	622.4	822.5	372.7	1070.8
12550	719.5	621.6	812.6	380.9	1065.4
12560	710.9	614.2	806.5	364.7	1050.7
12570	708	614.3	799.4	385	1042.3
12580	706	611.6	796.1	383.7	1034.4
12590	705.2	610.4	799.9	378.7	1038.9
12600	699.1	603.1	791.4	386.2	1018.1
12610	699.9	607.6	796.6	377.3	1008.4
12620	695.3	606.7	782.3	381.7	1016.2
12630	699.3	612.2	788.4	380.8	1014.7
12640	699.7	607.5	790.9	384.9	1028.9
12650	687	594.5	782	366.4	1012.9
12660	688.5	593.9	784.2	351.3	1027.7
12670	690.2	595.3	787	360.6	1023.6
12680	697.3	599.5	793.9	359.9	1037
12690	698.1	600.6	795.8	349.2	1051.3
12700	695.2	591.8	804.4	327.8	1061.6
12710	700	593.2	809.7	324.6	1081.8
12720	701.4	593.3	810.5	305.8	1088
12730	705.3	594.7	816.7	314.1	1092.3
12740	713.4	602.5	826.4	330.9	1103.3
12750	713.8	609.1	818.9	340.5	1092.2
12760	714.2	607.1	822.2	332.5	1091.8
12770	712.4	607.2	816.6	335.2	1086.5
12780	705.5	599.3	811.7	328.4	1081.1
12790	711.9	606.9	818.7	323.2	1091.8
12800	702.3	598.5	807	316.1	1087.7
12810	708	602.1	818.5	305	1096.2
12820	701.5	595	815	311.9	1085.9
12830	703.6	595.2	813.6	320.6	1091.7
12840	701.2	593.3	804.1	332	1075.9
12850	699.1	593.5	806.4	321.8	1077.1
12860	685	583.5	787.4	317.2	1055.7
12870	690	586.4	792.7	326.9	1058.2
12880	669.5	569.3	773.8	299.7	1027.7
12890	672.3	568.6	776.3	313.6	1029.6
12900	667.2	567.5	770	315.6	1020.9
12910	657.8	557.6	756.1	315.1	1002.4
12920	647.5	550	742.8	309	999
12930	631.1	537.8	726.6	300.4	963.6
12940	616.7	525.3	709.3	287.7	941.7
12950	592.7	497.6	685.2	261.5	922
12960	577	489.3	666.8	257.7	888.4
12970	558.1	471	646.4	249.1	871.2
12980	540.3	452.4	625.9	243.3	845.5
12990	534.2	452.4	622.5	232	828.2
13000	518.6	435	604.9	219.2	811.2
13010	509.4	426.2	589.1	223.1	798.4
13020	501.8	420.2	583	227.7	773.5
13030	498.1	420.7	574.6	227.7	766.4
13040	494.6	421.5	567	232.9	760.1
13050	490.1	412.1	568.6	226.5	753.5
13060	482.7	405.5	557.3	224.3	743.8
13070	476.2	403.6	550.4	211.7	741.3
13080	464.6	388.9	542.8	197.5	722.1
13090	452.1	376.3	526.6	187.9	713.4
13100	441.9	366.5	513.7	177.1	711.1
13110	418.2	343.5	492.6	156.1	675.8
13120	401.2	323.3	484.2	119.3	669.4
13130	367.7	285.1	450	82.9	655
13140	334.2	250.8	421.3	41.3	631.8
13150	297.8	210.4	383	-7	601.9
13160	254.1	163.6	343.6	-61	575.7
13170	210.4	121.4	298.4	-98.3	530.9
13180	165.8	74.8	259.3	-158.1	487.3
13190	121.3	30.5	213.6	-195	435.3
13200	79.3	-7.4	165.6	-235.6	389.7
13210	42	-41.1	129.3	-276	343.8
13220	8.2	-78.5	89.4	-292	310.1
13230	-17.6	-98.9	66.5	-310.2	271.6
13240	-39.4	-122.3	39.9	-328.3	260.3
13250	-57.2	-140.2	26.5	-354.9	230.3
13260	-68	-153.7	13.5	-357.1	235.9
13270	-72.1	-160.3	19.2	-385.5	237.6
13280	-70.4	-164.9	24	-391.2	259.6
13290	-70.1	-160.8	21.1	-393.9	256.1
13300	-61.8	-148.1	29.3	-383.8	243.6
13310	-51.5	-141.7	41.2	-376.8	270.1
13320	-44.2	-138	52.2	-370.6	280.8
13330	-28.4	-114.9	59	-346.7	289
13340	-20.7	-108	70.9	-349.2	288.7
13350	-9.1	-95.8	78	-319.3	302.2
13360	4.8	-85.4	90.9	-295	309.4
13370	15.6	-71.3	99	-282.8	309.2
13380	29.4	-53.7	113.5	-270.3	329.2
13390	42.3	-36.9	124.1	-254.6	328.8
13400	59.2	-23.3	143	-235.5	348.9
13410	74.3	-12.6	158.7	-211.3	366.8
13420	81.8	-2.3	163.8	-209.4	372.2
13430	91.5	7.3	175.8	-205.9	380.5
13440	102.5	13.8	187.5	-199	411.2
13450	113.2	27.6	203.6	-196.2	422.1
13460	123.5	35.5	212	-197.3	439.9
13470	131.3	37.5	222.1	-194	462.6
13480	141.9	48.3	233.9	-183.9	474.9
13490	150.6	58.3	245.2	-179.9	475.4
13500	162.2	72.8	253.9	-169	483.9
13510	176.7	81.9	269.4	-162.1	510.3
13520	183.9	92.1	278.3	-134.5	510.3
13530	192	98	284.4	-129.6	518.2
13540	204.6	113.6	295.8	-121	533.8
13550	214.3	122.4	306.8	-119.5	548.5
13560	221.8	126.5	314.8	-107	552.6
13570	224.7	133.6	315.4	-98.8	553.9
13580	230.8	145.5	317.9	-93.2	548.3
13590	239.3	153.3	328.7	-74.5	540.6
13600	242.9	156.8	329.9	-52.7	538.2
13610	244.4	162.6	326.9	-46.1	535.8
13620	245.9	166.7	325.7	-35.7	527.3
13630	244	163.9	322	-30.6	529.8
13640	244	167.1	320.9	-28	517.4
13650	247.6	171.4	321.7	-14.9	513.9
13660	234.1	160.4	309.2	-31.9	499.6
13670	234.8	156.8	308.8	-21.9	500
13680	229.6	153.8	301.7	-26.6	484.4
13690	224.4	152.5	295.3	-24.1	473.3
13700	221.6	150.8	295.6	-26.7	468.9
13710	219.8	145.1	293.1	-30.8	474.6
13720	220.9	149.3	296.6	-34.1	472
13730	213.9	140.5	288.5	-39	466.1
13740	209.5	135.5	286.1	-48.1	466.2
13750	208.7	134.6	283.9	-57.5	476
13760	209.8	131.8	289.3	-67.2	481.5
13770	207.4	127	285.5	-63.7	480.1
13780	209.7	132.9	285.7	-62.8	480.9
13790	213.9	135.6	291.4	-64.1	500.4
13800	212.1	135.4	289.6	-67.1	482.4
13810	213.6	134.7	291.9	-69.7	494.9
13820	216.2	132	298.3	-68.2	509.4
13830	222.1	136.6	305.3	-66.4	521.2
13840	222.2	133.3	308.9	-93	534.4
13850	227.3	134.5	314	-82.1	545.6
13860	232.9	142.5	324	-89.6	557.7
13870	240.2	144.7	335.4	-89.5	570.5
13880	235.5	137.1	334.9	-106.8	585.1
13890	236.4	134.4	332.7	-117.5	587.4
13900	244.1	143.5	342.8	-113.5	603.5
13910	243.7	140	346.5	-125.5	611.9
13920	244.2	137.8	350.4	-138.5	619
13930	249.6	139.8	357.6	-127.7	634.4
13940	250.5	139.3	360	-135.7	632.6
13950	246.4	134	362.7	-149.8	630
13960	254.5	134.9	372.3	-154.9	664.1
13970	253.1	140.4	369.7	-143.8	661.3
13980	251.1	137.6	365.1	-160.6	651.1
13990	256.1	143.2	370.9	-152	654.7
14000	259	148.5	371.9	-141.2	665.6
14010	262.5	151.3	372	-132.1	658.2
14020	261	151.2	370	-132.7	658.4
14030	256	138.3	367.1	-138.6	655.9
14040	264.1	153.1	379.8	-128.8	649
14050	266.7	153.4	372.3	-112.5	654.3
14060	265.9	159.4	370.5	-114.9	642.7
14070	269	165.2	372	-104.2	646
14080	275.9	170.8	381.3	-100.3	644.9
14090	280.8	177.6	383.6	-83.5	643.9
14100	295.1	195.9	397	-57.5	638.7
14110	301	202.6	395.2	-43.4	650.5
14120	311.3	207.3	413.4	-46.2	666
14130	334.2	236.7	435.6	-23.2	673
14140	356.5	257.1	454.8	5.6	702.8
14150	379.3	282.3	477.8	36.7	726.3
14160	400.9	303.9	498.2	70.6	737
14170	426.4	334.6	518.6	86.8	762.5
14180	448.9	354.8	548.1	105	775.7
14190	477.7	381.6	568.1	150.4	815.7
14200	505	409.4	596.6	182.3	827.7
14210	528	437.2	621.1	199.9	849.7
14220	547.3	454.4	643.3	220.9	870.9
14230	569.3	472.7	666.6	235.7	903.8
14240	588.6	490.7	686.5	246	925
14250	607.8	507.4	705	261.1	958.8
14260	622	524.1	720.1	275.6	971.1
14270	633	532.8	734	267.4	999.8
14280	645.6	540.6	751	274.7	1017.7
14290	656.6	550.2	764.4	282	1024.2
14300	662.6	560.1	765.9	289.2	1033.7
14310	675.7	567.3	779.2	316.7	1041.7
14320	672.1	566.3	775.2	306.3	1040.4
14330	682	576.9	786.1	321.4	1055.1
14340	684.3	582.3	787.9	319.1	1045.5
14350	686.9	586.1	788.3	330.5	1033.8
14360	688.7	592.9	784.5	346	1024.4
14370	683.6	584.3	782.3	345.2	1021.9
14380	685.8	590.4	778.2	357.9	1017.2
14390	685.7	596.2	779	362.4	1002.6
14400	691.3	599.8	784.5	374	1012.1
14410	689.6	602.2	777.3	380.5	995.3
14420	690.1	603.4	772.7	398.9	984.5
14430	684.7	596.8	767.8	387.2	985
14440	684	600.9	764.3	401.1	975.6
14450	688.1	603.2	775.6	390.5	980.6
14460	686.5	606	769.8	387.2	974.4
14470	679.9	596.8	764.7	386.6	974.2
14480	685.8	599	769.2	399	980.4
14490	686.1	602.3	770.9	389.6	985.5
14500	688.8	604.4	772.4	402.5	977.1
14510	692	614.2	775.8	388.6	981.8
14520	698.3	617.3	783.5	411.4	989.2
14530	703.4	619.5	785.8	414.1	994.8
14540	711.9	628.6	796.5	418.4	1003.3
14550	713.4	627.2	800.6	413.1	1016.9
14560	730.3	640	814.9	419.4	1049.7
14570	737.2	653.7	822.7	432.1	1034.8
14580	743.8	655.1	830.8	436.9	1054.2
14590	754	668.4	840.6	436.4	1060.9
14600	769.8	680.2	859	465.6	1077.5
14610	780.3	688.5	870.3	459.8	1096.8
14620	789.9	705.1	879.7	472.8	1104.4
14630	804.3	712.2	892.1	491.4	1120.9
14640	815.4	728.1	908.2	481.5	1133.8
14650	831.4	739.1	926	511.5	1155
14660	843	744.4	941.2	501.4	1179.4
14670	857.7	759.9	955.8	515.3	1206.7
14680	869.7	768.4	970.3	518.3	1224.5
14690	882	784.4	980.3	529.5	1238.6
14700	895.3	793.6	998.3	536.4	1254.5
14710	906.5	801.5	1012.9	543.6	1273.1
14720	926.1	823.6	1028.8	548.8	1295.4
14730	944.2	839	1054.4	566.5	1315.8
14740	953.6	848.4	1066.7	565.3	1341.4
14750	969.9	861	1078.7	578.1	1358.1
14760	987.2	875	1100.6	587.3	1379.8
14770	995.2	882.1	1106.3	597.7	1381.8
14780	1011.9	902.5	1131.2	588.5	1410.4
14790	1030.7	913.3	1147.5	625.4	1430.9
14800	1043.2	928.9	1163.1	623.5	1466.6
14810	1058.1	937.7	1177.8	661.1	1467.4
14820	1063.1	940.3	1190	634.5	1486.5
14830	1086.9	970.1	1207.4	657.6	1505.9
14840	1094	970.1	1212.8	668.9	1524.2
14850	1107.6	988.2	1223	686.3	1532.7
14860	1115.7	990.2	1242.2	680	1535.3
14870	1124	996.4	1249.7	681.4	1561.8
14880	1144.4	1020.1	1267.6	716.5	1582.5
14890	1152.8	1039.6	1273	730.7	1567.9
14900	1164.8	1040.4	1287.6	731	1587.2
14910	1172.3	1051.5	1297	746.3	1595.1
14920	1179.9	1056.4	1301.7	754.5	1599.1
14930	1196.8	1068.6	1319.3	772.3	1638.9
14940	1209.7	1087.8	1331.1	780.5	1644.6
14950	1217.3	1097	1338.4	786.9	1636.2
14960	1229	1110.1	1350.2	809.8	1651.3
14970	1241.7	1128.5	1362.7	809.3	1659
14980	1242.1	1125.6	1359.5	824.4	1675.6
14990	1262.1	1149.5	1387.1	840.1	1671
15000	1271.1	1150	1389	862.1	1685.4
15010	1279.4	1159.3	1396.6	869.8	1692.2
15020	1284.1	1166	1402.4	876.6	1686.5
15030	1295.3	1172.1	1413.5	881.5	1717.4
15040	1300.9	1181.2	1416.1	888.9	1718.3
15050	1319.4	1203.3	1437.8	905.6	1729.9
15060	1315.9	1203.8	1428.3	907	1712.7
15070	1330.9	1210.2	1445.8	927.4	1738.9
15080	1343.9	1226.9	1456.8	934	1750.5
15090	1348.3	1229.5	1468.1	930.3	1769.1
15100	1356.8	1234.8	1475.6	933.5	1783.1
15110	1360.6	1243.9	1478.5	928.8	1796.8
15120	1366	1241	1489.6	935.2	1795.2
15130	1377.8	1253.4	1498	950.1	1818.9
15140	1386.1	1255.6	1509.1	954.9	1835.2
15150	1380.9	1253.9	1512.5	933.8	1815.8
15160	1384.5	1259.3	1510.1	931.1	1830.7
15170	1392.6	1258.8	1524.9	948.2	1843.6
15180	1391.6	1259.6	1524.5	928.7	1849.9
15190	1392.6	1257.5	1525.5	919.8	1874.6
15200	1396	1252.5	1539.1	898.1	1883.6
15210	1390.6	1253.4	1531.6	882.3	1889.3
15220	1402.1	1252.6	1550.2	890.5	1908.9
15230	1405	1257.7	1555.9	881.2	1927.8
15240	1394.2	1241	1548.9	859.7	1922.8
15250	1398.4	1246.4	1548.6	848.6	1950.4
15260	1400.8	1245.7	1561.2	836.5	1969.5
15270	1406.7	1245.7	1569.1	836.6	1983.4
15280	1408.4	1239.7	1575	832.6	1991.8
15290	1405	1238.6	1566.2	819.3	2004.5
15300	1401.6	1230.1	1573.9	795.4	2010.4
15310	1406.6	1228.5	1582.8	799.5	2024
15320	1412.8	1235.7	1580.1	804.2	2017.3
15330	1398.6	1213.7	1579.5	766.7	2030.8
