# Supplementary material for: Deep-water circulation changes lead North Atlantic climate during deglaciation
Source: Nat Commun. 2019 Mar 20;10:1272. doi: 10.1038/s41467-019-09237-3 (PMC6426850; doi:10.1038/s41467-019-09237-3)
Supplement: Supplementary file 7 — Supplementary Data 4 [file 41467_2019_9237_MOESM7_ESM.xlsx]

## Sheet: Sheet1
WAIS Divide 06A Ice Core 10Be data
##############################
sample ID	Top (m)	Bot (m)	Top (WD2014 years BP)	Bot (WD2014 years BP)	10Be (atoms/g)	error
WDC 801	1792.99	1795.99	9923.6	9951.3	14756.8	368
WDC 802	1795.99	1798.99	9951.3	9981	15670	340
WDC 803	1798.99	1801.99	9981	10012.3	18030	400
WDC 804	1802	1804.99	10012.3	10041.9	17500	420
WDC 805	1805	1808	10041.9	10070.7	16850	920
WDC 806	1808	1811	10070.7	10100	19640	510
WDC 807	1811.01	1814.01	10100	10131.5	22190	410
WDC 808	1814.01	1817.01	10131.5	10161.7	21580	410
WDC 809	1817.01	1820.01	10161.7	10191.1	20880	630
WDC 810	1820.01	1823.02	10191.1	10220.5	21440	480
WDC 811	1823.02	1826.02	10220.5	10250.8	19270	510
WDC 812	1826.02	1829.02	10250.8	10281.6	18000	500
WDC 813	1829.02	1832.02	10281.6	10312.4	18110	1130
WDC 814	1832.02	1834.56	10312.4	10337	17780	470
WDC 815	1834.56	1837.03	10337	10361.4	18110	540
WDC 816	1837.04	1839.04	10361.4	10381.5	15880	550
WDC 817	1839.04	1841.04	10381.5	10402.2	20360	570
WDC 624	1841.04	1844.04	10402.2	10430.8	17270	430
WDC 625	1844.04	1847.04	10430.8	10461.6	18720	430
WDC 626	1847.04	1850.05	10461.6	10493	18950	420
WDC 627	1850.05	1853.05	10493	10522.9	18390	460
WDC 628	1853.05	1856.06	10522.9	10552.8	17430	460
WDC 629	1856.06	1859.06	10552.8	10582.5	18940	710
WDC 630	1859.06	1862.06	10582.5	10612.5	16010	450
WDC 631	1862.07	1865.07	10612.5	10642.9	20250	550
WDC 632	1865.07	1868.07	10642.9	10672.7	18110	590
WDC 633	1868.07	1871.08	10672.7	10704.7	17570	620
WDC 634	1871.08	1874.08	10704.7	10736.3	17510	480
WDC 635	1874.09	1877.09	10736.3	10765.9	17620	370
WDC 636	1877.09	1880.09	10765.9	10794.5	17700	330
WDC 637	1880.1	1883.1	10794.5	10824.7	19160	390
WDC 638	1883.2	1886.1	10824.7	10853.2	19500	550
WDC 639	1886.11	1889.11	10853.2	10882.3	17480	370
WDC 640	1889.11	1892.11	10882.3	10911.9	16200	410
WDC 641	1892.12	1895.14	10911.9	10941.4	15750	470
WDC 642	1895.14	1898.12	10941.4	10971.7	21160	400
WDC 643	1898.12	1901.13	10971.7	10999.7	19800	660
WDC 644	1901.13	1904.13	10999.7	11028.4	20530	780
WDC 645	1904.13	1907.13	11028.4	11057.8	22800	510
WDC 646	1907.13	1910.14	11057.8	11087.4	23240	700
WDC 647	1910.14	1913.14	11087.4	11114.7	21910	510
WDC 648	1913.15	1916.15	11114.7	11145.1	22820	480
WDC 649	1916.15	1919.16	11145.1	11172.5	24360	690
WDC 650	1919.16	1922.17	11172.5	11201.7	23660	500
WDC 651	1922.17	1925.25	11201.7	11229.8	23060	740
WDC 652	1925.25	1928.17	11229.8	11255.7	18150	600
WDC 653	1928.17	1931.18	11255.7	11283.4	17960	430
WDC 654	1931.18	1934.18	11283.4	11310	17100	340
WDC 655	1934.18	1937.19	11310	11336.9	18850	430
WDC 656	1937.19	1940.19	11336.9	11364.1	18610	450
WDC 657	1940.19	1943.09	11364.1	11390.7	17430	390
WDC 658	1943.19	1946.2	11390.7	11416	19000	370
WDC 659	1946.2	1949.2	11416	11443.4	18940	400
WDC 660	1949.2	1952.2	11443.4	11468.8	20920	500
WDC 661	1952.2	1955.2	11468.8	11494	20120	450
WDC 662	1955.21	1958.22	11494	11517.5	18060	430
WDC 663	1958.22	1961.22	11517.5	11541.9	16700	420
WDC 664	1961.22	1964.22	11541.9	11567	18560	590
WDC 665	1964.22	1967.22	11567	11593.4	18880	780
WDC 666	1967.23	1970.22	11593.4	11619.7	19670	480
WDC 667	1970.23	1973.21	11619.7	11646.9	16870	310
WDC 668	1973.21	1976.23	11646.9	11674.5	16020	350
WDC 669	1976.23	1979.23	11674.5	11702.4	17870	380
WDC 670	1979.23	1982.23	11702.4	11732.9	18320	540
WDC 671	1982.23	1985.23	11732.9	11761.7	19060	450
WDC 672	1985.23	1987.83	11761.7	11788.8	17550	480
WDC 673	1987.83	1990.23	11788.8	11813.9	18690	510
WDC 674	1990.23	1992.89	11813.9	11840.7	20940	940
WDC 675	1992.9	1995.24	11840.7	11865.5	19890	640
WDC 676	1995.24	1997.75	11865.5	11894	19940	480
WDC 677	1997.75	2000.24	11894	11922.8	20870	750
WDC 678	2000.24	2002.72	11922.8	11950.7	19020	350
WDC 679	2002.72	2005.24	11950.7	11980.6	20640	390
WDC 680	2005.24	2007.81	11980.6	12009.3	18220	350
WDC 681	2007.81	2010.24	12009.3	12036.3	20400	480
WDC 682	2010.24	2012.72	12036.3	12064.7	21270	740
WDC 683	2012.72	2015.23	12064.7	12093	14070	540
WDC 684	2015.23	2017.75	12093	12120.2	21420	780
WDC 685	2017.75	2020.24	12120.2	12149.6	22140	770
WDC 686	2020.24	2022.81	12149.6	12178.1	19580	510
WDC 687	2022.81	2025.24	12178.1	12205	19630	430
WDC 521	2025.25	2028.26	12205	12242	25460	1000
WDC 522	2028.26	2031.24	12242	12274.2	22860	750
WDC 523	2031.24	2034.24	12274.2	12307.6	24140	800
WDC 524	2034.24	2037.24	12307.6	12339.6	25290	470
WDC 525	2037.24	2040.24	12339.6	12372.6	26110	530
WDC 526	2040.25	2043.24	12372.6	12409.3	29960	480
WDC 527	2043.35	2046.24	12409.3	12442	29770	930
WDC 528	2046.24	2049.24	12442	12474.6	28980	450
WDC 529	2049.25	2052.24	12474.6	12507.2	24390	600
WDC 530	2052.25	2055.24	12507.2	12540.3	31230	1020
WDC 531	2055.24	2058.24	12540.3	12575.2	32500	480
WDC 532	2058.24	2061.24	12575.2	12609.5	27440	840
WDC 533	2061.24	2064.14	12609.5	12642.7	28260	720
WDC 534	2064.24	2067.23	12642.7	12677	30400	2980
WDC 536	2067.24	2069.23	12677	12699.3	33080	860
WDC 537	2069.24	2071.24	12699.3	12722.4	27290	580
WDC 538	2071.24	2073.24	12722.4	12744.5	27340	1010
WDC 539	2073.24	2075.24	12744.5	12765	23220	820
WDC 540	2075.24	2077.26	12765	12786.5	28800	650
WDC 541	2077.26	2079.24	12786.5	12807.6	25810	810
WDC 542	2079.24	2081.24	12807.6	12828.3	25730	700
WDC 543	2081.24	2083.24	12828.3	12850.7	30940	960
WDC 544	2083.34	2085.24	12850.7	12870.3	28350	750
WDC 545	2085.24	2088.24	12870.3	12901.7	27950	550
WDC 546	2088.24	2091.24	12901.7	12932.7	29590	1030
WDC 547	2091.24	2094.24	12932.7	12963.4	26610	550
WDC 548	2094.24	2097.24	12963.4	12994	26540	680
WDC 549	2097.24	2100.32	12994	13023.8	32790	830
WDC 550	2100.32	2104.24	13023.8	13065.3	34750	730
WDC 551	2104.24	2106.24	13065.3	13086.6	25930	810
WDC 552	2106.24	2109.24	13086.6	13114.6	25180	770
WDC 553	2109.24	2112.24	13114.6	13146.8	26690	740
WDC 554	2112.24	2115.24	13146.8	13179.8	27950	580
WDC 555	2115.24	2118.24	13179.8	13212.7	25510	630
WDC 556	2118.24	2121.24	13212.7	13244.8	28280	1240
WDC 557	2121.24	2124.24	13244.8	13276.2	26390	2320
WDC 558	2124.24	2127.24	13276.2	13309.3	27220	880
WDC 559	2127.24	2130.24	13309.3	13343	25250	640
WDC 560	2130.25	2133.27	13343	13376.3	25930	800
WDC 561	2133.27	2136.24	13376.3	13409.8	31110	950
WDC 562	2136.24	2139.24	13409.8	13441.8	25920	850
WDC 563	2139.24	2142.24	13441.8	13475.2	26170	1160
WDC 564	2142.24	2145.23	13475.2	13507	28470	1240
WDC 565	2145.24	2148.23	13507	13538.9	31190	1430
WDC 566	2148.24	2151.24	13538.9	13570.4	22670	930
WDC 567	2151.24	2154.24	13570.4	13602	22940	1160
WDC 568	2154.24	2156.23	13602	13623.3	26280	2280
WDC 569	2156.24	2158.23	13623.3	13643.4	23830	840
WDC 570	2158.24	2160.23	13643.4	13663.8	27720	910
WDC 571	2160.23	2162.23	13663.8	13684.7	33600	1900
WDDC 1	2162.23	2165.23	13684.7	13716.8	25990	361.576
WDDC 2	2165.23	2168.23	13716.8	13750.6	19530	355.54
WDDC 3	2168.23	2171.23	13750.6	13784.7	23350	426.512
WDDC 4	2171.23	2174.23	13784.7	13818	21560	382.665
WDDC 5	2174.23	2177.23	13818	13854	21640	334.843
WDDC 6	2177.23	2180.23	13854	13888.7	22300	433.039
WDDC 7	2180.23	2183.23	13888.7	13924.2	25600	483.773
WDDC 8	2183.23	2186.23	13924.2	13959.9	23780	428.722
WDDC 9	2186.23	2189.23	13959.9	13994.9	20940	417.724
WDDC 10	2189.23	2192.23	13994.9	14031.1	19950	268.657
WDDC 11	2192.23	2195.23	14031.1	14065.9	20060	485.036
WDDC 12	2195.23	2198.23	14065.9	14103.1	20320	515.779
WDDC 13	2198.23	2201.23	14103.1	14138.7	19910	353.758
WDDC 14	2201.23	2204.23	14138.7	14171.2	19830	699.847
WDDC 15	2204.23	2207.23	14171.2	14206.2	21230	1011.07
WDDC 16	2207.23	2210.23	14206.2	14241.7	22290	306.861
WDDC 17	2210.23	2213.23	14241.7	14277.2	19840	369.381
WDDC 18	2213.23	2216.23	14277.2	14312.7	21470	429.837
WDDC 19	2216.23	2219.23	14312.7	14347.2	21440	459.991
WDDC 20	2219.23	2222.23	14347.2	14380.7	20030	341.141
WDDC 21	2222.23	2225.23	14380.7	14414.8	24460	349.722
WDDC 22	2225.23	2228.23	14414.8	14447.5	24310	470.928
WDDC 23	2228.23	2231.23	14447.5	14478.6	18930	323.872
WDDC 24	2231.23	2234.23	14478.6	14513.4	19720	417.614
WDDC 25	2234.23	2237.23	14513.4	14548	20240	363.101
WDDC 26	2237.23	2240.23	14548	14582.5	21950	422.637
WDDC 27	2240.23	2243.23	14582.5	14615.6	24140	451.726
WDDC 28	2243.23	2246.23	14615.6	14650.4	19670	368.067
WDDC 29	2246.23	2249.23	14650.4	14686	23320	438.807
WDDC 30	2249.23	2252.23	14686	14719	23340	559.825
WDDC 31	2252.23	2255.23	14719	14753.9	22290	1103.23
WDDC 32	2255.23	2258.23	14753.9	14790.1	23000	876.158
WDDC 33	2258.23	2261.23	14790.1	14825.7	20590	876.076
WDDC 34	2261.23	2264.23	14825.7	14860.4	24280	650.253
WDDC 35	2264.23	2267.23	14860.4	14897.1	24400	947.471
WDDC 36	2267.23	2270.23	14897.1	14933.3	23280	392.312
WDDC 37	2270.23	2273.23	14933.3	14970.2	24830	353.811
WDDC 38	2273.23	2276.23	14970.2	15008.6	31440	650.546
WDDC 39	2276.23	2279.23	15008.6	15045.3	22190	365.613
