# Supplementary material for: Deep-water circulation changes lead North Atlantic climate during deglaciation
Source: Nat Commun. 2019 Mar 20;10:1272. doi: 10.1038/s41467-019-09237-3 (PMC6426850; doi:10.1038/s41467-019-09237-3)
Supplement: Supplementary file 8 — Supplementary Data 5 [file 41467_2019_9237_MOESM8_ESM.xlsx]

## Sheet: Intcal13-GICC05 offset
Age offsets between the IntCal13 (14C) and GICC05 (10Be) timescales
############################################################
Age (GICC05 years BP)	Δage (Intcal13 - GICC05 years)	2 σ error (years)
11310	-72.9	12.2
11330	-72.5	11.3
11350	-73.2	12.8
11370	-73.9	13.7
11390	-72.8	12
11410	-73.9	10.7
11430	-81	8.9
11450	-81	8.5
11470	-81.1	7.4
11490	-80.6	10.3
11510	-80.9	9.1
11530	-81	8.7
11550	-81	8.7
11570	-80.9	9.4
11590	-80.8	9.7
11610	-80.1	11.3
11630	-77.9	14.9
11650	-76	15.8
11670	-75.4	16.6
11690	-69.4	21.6
11710	-63.4	26.7
11730	-56.9	29.4
11750	-51.7	20.7
11770	-62.3	9.2
11790	-66.9	15.6
11810	-72.1	17.7
11830	-74.4	18.5
11850	-74.9	18.6
11870	-75.3	18.7
11890	-73.5	19.8
11910	-73.4	18.3
11930	-77.4	14.7
11950	-79.8	12.2
11970	-79.7	12.5
11990	-78.6	13.9
12010	-77.8	13.6
12030	-81.2	7.8
12050	-81.2	7.5
12070	-79.7	11.7
12090	-76.1	14.4
12110	-72.3	11.8
12130	-72.3	11.8
12150	-73.1	12.6
12170	-74.8	14.6
12190	-72.9	13.2
12210	-72.2	11.8
12230	-75.5	13.5
12250	-80	11.3
12270	-77	15.4
12290	-75.5	15.6
12310	-75.1	15.7
12330	-67.3	18
12350	-54.3	20.4
12370	8.5	21.7
12390	60	21.1
12410	60.2	13.4
12430	59.9	12.5
12450	59.6	11.8
12470	59.6	12.3
12490	60.8	15.8
12510	64.3	14.2
12530	59.8	11.2
12550	58.7	7.9
12570	58.4	8.5
12590	57	13.7
12610	51.3	27.7
12630	40.6	43
12650	42.4	39.8
12670	24.7	38.9
12690	18.6	29.5
12710	14.7	15.6
12730	13.3	14.9
12750	13.6	14.9
12770	15.1	14.5
12790	16.5	16.4
12810	25.2	26.9
12830	46.2	30
12850	24.4	25.7
12870	18.6	6
12890	18.1	9
12910	17.4	10.9
12930	18.5	6.7
12950	18.5	7
12970	18.6	6.3
12990	18.3	7.8
13010	18.5	6.6
13030	17.7	8.3
13050	15	13.3
13070	17.5	10.3
13090	14.1	14.3
13110	10.6	12.8
13130	10.2	11.9
13150	13	14
13170	15.6	11.2
13190	8.8	7.5
13210	8.2	9.1
13230	7.7	15.5
13250	10.5	18.3
13270	7.9	14.1
13290	4.8	18.1
13310	0.8	18.9
13330	-6.4	17.2
13350	-7.9	14.9
13370	-2.5	18.4
13390	-6.2	15.6
13410	-9.3	12.2
13430	-11.5	6.7
13450	-12.9	11.1
13470	-16.9	14.9
13490	-17.7	14.6
13510	-18	14.3
13530	-15.9	14.6
13550	-13.2	12.7
13570	-12.6	11.6
13590	-12.8	11.3
13610	-13.1	6.1
13630	-20.9	9
13650	-20.8	9.4
13670	-20.5	10.4
13690	-21.2	7.4
13710	-21.3	6.2
13730	-21.3	6
13750	-21.3	5.6
13770	-21.3	5.5
13790	-21.3	5.4
13810	-21.4	5.3
13830	-21.4	5.3
13850	-21.4	5.3
13870	-21.4	5.3
13890	-21.4	5.5
13910	-21.4	5.5
13930	-21.4	5.4
13950	-21.4	5.3
13970	-21.4	5.4
13990	-21.4	5.5
14010	-21.4	5.4
14030	-21.4	5.4
14050	-21.4	5.4
14070	-21.4	5.4
14090	-21.3	5.4
14110	-21.3	5.6
14130	-21.3	5.9
14150	-21.3	5.6
14170	-21.4	5.4
14190	-21.4	5.6
14210	-21.4	5.8
14230	-21.4	6.1
14250	-21.4	6.2
14270	-21.5	7
14290	-23.8	10.6
14310	-32.4	10.9
14330	-37.2	12.9
14350	-33.6	11.5
14370	-34.4	12.2
14390	-35.2	12.4
14410	-36.5	12.3
14430	-36.7	12.6
14450	-36.1	13.1
14470	-39.8	13
14490	-45.2	14.6
14510	-47.9	15.4
14530	-48.9	14.8
14550	-51.1	14.3
14570	-53.1	14.5
14590	-54.2	14.7
14610	-56.4	14.7
14630	-59.5	14.6
14650	-60.9	15.6
14670	-57.1	16.7
14690	-50.3	14.9
14710	-45.3	15.5
14730	-44.4	15.5
14750	-43.9	15.5
14770	-44.1	15.3
14790	-48.4	15.6
14810	-53.4	15.9
14830	-56.4	16.8

## Sheet: Intcal13-WD2014 offset
Age offsets between the IntCal13 (14C) and WD2014 (10Be) timescales
############################################################
Age (WD2014 years BP)	Δage (Intcal13 - WD2014 years)	error (2 σ)
10440	19.2	11.7
10460	17.3	9.4
10480	17.3	9.4
10500	17.3	9.5
10520	17	8.3
10540	16.7	6.7
10560	16.7	6.6
10580	16.8	7.5
10600	17.1	9.1
10620	17.7	10.9
10640	17.7	10.8
10660	16.9	8.1
10680	16.8	7.4
10700	16.7	6.9
10720	16.6	6.2
10740	16.6	6
10760	16.8	6.7
10780	18.8	11.7
10800	21.2	8.4
10820	19.9	9.8
10840	19.5	10
10860	19.2	10.1
10880	18.8	10.1
10900	19.2	10.1
10920	19.1	10.1
10940	19.7	9.9
10960	20.3	9.5
10980	20.3	9.4
11000	19.3	10
11020	18.4	9.9
11040	17.9	9.5
11060	17	8.2
11080	16.9	8
11100	17	8.3
11120	16.6	8
11140	16.3	8.1
11160	16.1	8.2
11180	15.8	8.8
11200	15.7	8.8
11220	16	8.3
11240	16.1	8.2
11260	15.5	9.5
11280	14.5	10.8
11300	14.2	11.3
11320	13.7	11.4
11340	13	11.9
11360	12.6	11.9
11380	10.8	11.5
11400	10	10
11420	8.5	10.1
11440	7.8	9.8
11460	6.1	10.5
11480	6.2	10.9
11500	6.4	10.8
11520	6.4	10.8
11540	6.9	10.9
11560	7.8	11
11580	7.5	10.8
11600	6.7	10.6
11620	6.8	10.7
11640	5.4	10.8
11660	3.2	13.1
11680	2.9	13.6
11700	2.2	13.6
11720	-0.2	13.1
11740	-2.5	11
11760	-4.7	12
11780	-5.9	13.5
11800	-5.5	13.1
11820	-7.3	13.9
11840	-10.4	13.3
11860	-13.4	9.6
11880	-15.2	12.2
11900	-16.4	14.4
11920	-13.7	14.6
11940	-13.6	17.8
11960	-16.4	25.6
11980	-23.1	8.9
12000	-23.4	8.4
12020	-23.6	7.6
12040	-23.9	8.1
12060	-24	8.5
12080	-25.1	10.3
12100	-25.2	10.7
12120	-24.8	9.9
12140	-25.2	10.2
12160	-26.6	10.6
12180	-28.1	10
12200	-28.3	10.5
12220	-28.3	11.4
12240	-27.7	11
12260	-27.8	10.4
12280	-23.5	6.6
12300	-23.6	6.8
12320	-23.5	6.7
12340	-23.5	6.5
12360	-23.5	5.9
12380	-23.5	6
12400	-23.5	6
12420	-23.5	5.8
12440	-23.5	6.6
12460	-24.5	7.9
12480	-32.9	5.9
12500	-26.6	14.2
12520	-26.6	14.2
12540	-25.2	12.6
12560	-25.1	12.2
12580	-26	13.6
12600	-26.3	14
12620	-26	13.5
12640	-24	9.4
12660	-24.2	10
12680	-25.2	12.6
12700	-26.1	13.8
12720	-25.6	13.2
12740	-26	13.6
12760	-25.5	13
12780	-25.2	12.5
12800	-25.6	13.1
12820	-24.7	11.4
12840	-23.6	7.9
12860	-23.2	7.8
12880	-20.4	13.6
12900	-15.6	12.7
12920	-20	14
12940	-22.1	11.3
12960	-17.4	14.2
12980	-12.7	9.1
13000	-4	29.5
13020	16.7	7.6
13040	17.4	7.4
13060	26.2	8.9
13080	26.6	6.2
13100	26.6	6.4
13120	26.7	7.1
13140	26.9	7.9
13160	28.5	11.6
13180	30.6	13.5
13200	31.1	13.4
13220	36.2	9.2
13240	38.3	12.2
13260	43.8	13.2
13280	38.4	12.6
13300	39.5	13.8
13320	41.8	14.8
13340	42.7	14.5
13360	42.3	14
13380	46.5	5.7
13400	46.5	5.5
13420	46.5	5.4
13440	46.5	5.4
13460	46.5	5.4
13480	46.5	5.3
13500	46.5	5.5
13520	46.5	5.7
13540	46.5	5.3
13560	46.5	5.1
13580	46.5	5
13600	46.6	5
13620	46.6	5
13640	46.5	5
13660	46.5	5
13680	46.5	5
13700	46.6	5
13720	46.6	5.1
13740	46.6	5
13760	46.6	5
13780	46.6	5.1
13800	46.6	5.1
13820	46.6	5
13840	46.6	5.4
13860	47	7.9
13880	47.8	9.9
13900	47.5	9.4
13920	47.3	8.9
13940	47.2	8.7
13960	47.2	8.7
13980	47.3	9.1
14000	47.4	9.5
14020	48.3	10.8
14040	53.3	11.8
14060	55	10
14080	55.5	9.3
14100	55.7	8.9
14120	56.5	8.4
14140	59.2	10.7
14160	61.1	10.5
14180	61.3	10.4
14200	61.1	10.9
14220	59.8	11.8
14240	56.8	12.6
14260	56.4	13.4
14280	59.7	13.9
14300	57.7	12.5
14320	56.1	12.2
14340	55.1	12.2
14360	52.4	12.3
14380	53.9	17.3
14400	57.2	18.3
14420	56.6	18
14440	56	18.4
14460	55.1	19
14480	56.1	20.3
14500	62.2	20.1
